# Supplementary material for: rac-(OC-6-33)-bis­[2-(N-Benzyl­methyl­imino­meth­yl-κN)-1H-imidazol-1-ido-κN 1]bis(ethyl­amido)­titanium(IV)
Source: Acta Crystallogr Sect E Struct Rep Online. 2011 Apr 13;67(Pt 5):m590–1. doi: 10.1107/S1600536811013183 (PMC3089066; doi:10.1107/S1600536811013183)
Supplement: Supplementary file 1 [file e-67-0m590-sup1.cif]

##############################################################################
#                                                                            #
# This CIF contains the data in a paper accepted for publication in          #
# Acta Crystallographica Section E. It conforms to the requirements of       #
# Notes for Authors for Acta Crystallographica Section E, and has been       #
# peer reviewed under the auspices of the IUCr Commission on Journals.       #
#                                                                            #
# Full details of the Crystallographic Information File format               #
# are given in the paper "The Crystallographic Information File (CIF):       #
# a New Standard Archive File for Crystallography" by S. R. Hall, F. H.      #
# Allen and I. D. Brown [Acta Cryst. (1991), A47, 655-685].                  #
#                                                                            #
# The current version of the core CIF dictionary is obtainable from          #
# ftp://ftp.iucr.org/pub/cif_core.dic.                                       #
#                                                                            #
# Software is freely available for graphical display of the structure(s)     #
# in this CIF. For information consult the CIF software page                 #
# http://www.iucr.org/resources/cif/software.                                #
#                                                                            #
# This file may be used for bona fide research purposes within the           #
# scientific community so long as proper attribution is given to the journal # 
# article from which it was obtained.                                        #
#                                                                            #
##############################################################################
data_I
_audit_creation_method     SHELXL-97
_chemical_name_systematic
;
<i>rac</i>-(<i>OC</i>-6-33)-Bis[2-(<i>N</i>-benzyliminomethyl-\k<i>N</i>)-
1<i>H</i>-imidazol-1-ido-\k<i>N</i>^1^]bis(ethylamido)titanium(IV)
;
_chemical_name_common     ?
_chemical_formula_moiety     'C30 H40 N8 Ti'
_chemical_formula_sum     'C30 H40 N8 Ti'
_chemical_formula_iupac     '[Ti (C4 H10 N)2 (C11 H10 N3)2]'
_chemical_formula_weight     560.60
_chemical_melting_point     ?
_symmetry_cell_setting     triclinic
_symmetry_space_group_name_H-M     'P -1'
_symmetry_space_group_name_Hall     '-P 1'
loop_
    _symmetry_equiv_pos_as_xyz
    'x, y, z'
    '-x, -y, -z'
_cell_length_a     9.6465(9)
_cell_length_b     10.3796(10)
_cell_length_c     16.3341(16)
_cell_angle_alpha     102.931(2)
_cell_angle_beta     102.082(2)
_cell_angle_gamma     93.184(2)
_cell_volume     1549.7(3)
_cell_formula_units_Z     2
_cell_measurement_reflns_used     4167
_cell_measurement_theta_min     2.27
_cell_measurement_theta_max     27.82
_cell_measurement_temperature     296(2)
_exptl_crystal_description     block
_exptl_crystal_colour     orange
_exptl_crystal_size_max     0.35
_exptl_crystal_size_mid     0.24
_exptl_crystal_size_min     0.14
_exptl_crystal_density_diffrn     1.201
_exptl_crystal_density_meas     ?
_exptl_crystal_density_method     'not measured'
_exptl_crystal_F_000     596
_exptl_absorpt_coefficient_mu     0.308
_exptl_absorpt_correction_type     multi-scan
_exptl_absorpt_process_details     '(SADABS; Sheldrick, 1996)'
_exptl_absorpt_correction_T_min     0.8998
_exptl_absorpt_correction_T_max     0.9581
_exptl_special_details
;
;
_diffrn_ambient_temperature     296(2)
_diffrn_radiation_type     MoK\a
_diffrn_radiation_wavelength     0.71073
_diffrn_radiation_source     'fine-focus sealed tube'
_diffrn_radiation_monochromator     graphite
_diffrn_measurement_device_type     'BRUKER SMART APEXII'
_diffrn_measurement_method     'phi and omega scans'
_diffrn_detector_area_resol_mean     8.333
_diffrn_reflns_number     7867
_diffrn_reflns_av_R_equivalents     0.0289
_diffrn_reflns_av_sigmaI/netI     0.0744
_diffrn_reflns_theta_min     2.02
_diffrn_reflns_theta_max     25.10
_diffrn_reflns_theta_full     25.10
_diffrn_measured_fraction_theta_max     0.988
_diffrn_measured_fraction_theta_full     0.988
_diffrn_reflns_limit_h_min     -11
_diffrn_reflns_limit_h_max     11
_diffrn_reflns_limit_k_min     -8
_diffrn_reflns_limit_k_max     12
_diffrn_reflns_limit_l_min     -19
_diffrn_reflns_limit_l_max     19
_diffrn_standards_number     0
_diffrn_standards_interval_count     .
_diffrn_standards_interval_time     .
_diffrn_standards_decay_%     ?
_refine_special_details
;
Refinement of <i>F</i>^2^ against ALL reflections. The weighted <i>R</i>-factor
<i>wR</i> and goodness of fit <i>S</i> are based on <i>F</i>^2^, conventional
<i>R</i>-factors <i>R</i> are based on <i>F</i>, with <i>F</i> set to zero for
negative <i>F</i>^2^. The threshold expression of <i>F</i>^2^ >
\s(<i>F</i>^2^) is used only for calculating <i>R</i>-factors(gt) <i>etc</i>.
and is not relevant to the choice of reflections for refinement.
<i>R</i>-factors based on <i>F</i>^2^ are statistically about twice as large
as those based on <i>F</i>, and <i>R</i>- factors based on ALL data will be
even larger.
;
_reflns_number_total     5478
_reflns_number_gt     3387
_reflns_threshold_expression     >2sigma(I)
_refine_ls_structure_factor_coef     Fsqd
_refine_ls_matrix_type     full
_refine_ls_R_factor_all     0.0910
_refine_ls_R_factor_gt     0.0443
_refine_ls_wR_factor_gt     0.0897
_refine_ls_wR_factor_ref     0.0997
_refine_ls_goodness_of_fit_ref     0.939
_refine_ls_restrained_S_all     0.939
_refine_ls_number_reflns     5478
_refine_ls_number_parameters     356
_refine_ls_number_restraints     0
_refine_ls_hydrogen_treatment     constr
_refine_ls_weighting_scheme     calc
_refine_ls_weighting_details
         'calc w=1/[\s^2^(Fo^2^)+(0.0394P)^2^+0.0000P] where P=(Fo^2^+2Fc^2^)/3'
_atom_sites_solution_hydrogens     geom
_atom_sites_solution_primary     direct
_atom_sites_solution_secondary     difmap
_refine_ls_shift/su_max     0.001
_refine_ls_shift/su_mean     0.000
_refine_diff_density_max     0.273
_refine_diff_density_min     -0.247
_refine_ls_extinction_method     none
_refine_ls_extinction_coef     ?
loop_
    _atom_type_symbol
    _atom_type_description
    _atom_type_scat_dispersion_real
    _atom_type_scat_dispersion_imag
    _atom_type_scat_source
    'C' 'C' 0.0033 0.0016
                         'International Tables Vol C Tables 4.2.6.8 and 6.1.1.4'
    'H' 'H' 0.0000 0.0000
                         'International Tables Vol C Tables 4.2.6.8 and 6.1.1.4'
    'N' 'N' 0.0061 0.0033
                         'International Tables Vol C Tables 4.2.6.8 and 6.1.1.4'
    'Ti' 'Ti' 0.2776 0.4457
                         'International Tables Vol C Tables 4.2.6.8 and 6.1.1.4'
_computing_data_collection     'APEX2 (Bruker, 2007)'
_computing_cell_refinement     'SAINT-Plus (Bruker, 2007)'
_computing_data_reduction     'SAINT-Plus (Bruker, 2007)'
_computing_structure_solution     'SHELXS97 (Sheldrick, 2008)'
_computing_structure_refinement     'SHELXL97 (Sheldrick, 2008)'
_computing_molecular_graphics
;
SHELXTL97 (Sheldrick, 2008) and <i>OLEX2</i> (Dolomanov <i>et al.</i>,
2009)
;
_computing_publication_material
;
SHELXTL97 (Sheldrick, 2008) and <i>OLEX2</i> (Dolomanov <i>et al.</i>,
2009)
;
loop_
    _atom_site_type_symbol
    _atom_site_label
    _atom_site_fract_x
    _atom_site_fract_y
    _atom_site_fract_z
    _atom_site_U_iso_or_equiv
    _atom_site_adp_type
    _atom_site_calc_flag
    _atom_site_refinement_flags
    _atom_site_occupancy
    _atom_site_symmetry_multiplicity
    _atom_site_disorder_assembly
    _atom_site_disorder_group
    Ti Ti1 0.67106(5) 0.95033(5) 0.77116(3) 0.03941(15) Uani d . 1 1 . .
    N N1 0.8932(2) 0.9452(2) 0.81198(12) 0.0408(5) Uani d . 1 1 . .
    N N2 1.0873(2) 0.8371(2) 0.79390(15) 0.0529(6) Uani d . 1 1 . .
    N N3 0.7318(2) 0.79631(19) 0.66290(12) 0.0416(5) Uani d . 1 1 . .
    N N4 0.4688(2) 0.9508(2) 0.69011(12) 0.0413(5) Uani d . 1 1 . .
    N N5 0.3353(3) 1.0264(2) 0.58256(15) 0.0617(7) Uani d . 1 1 . .
    N N6 0.7129(2) 1.0613(2) 0.67001(13) 0.0425(5) Uani d . 1 1 . .
    N N7 0.6114(2) 0.8134(2) 0.81961(13) 0.0439(5) Uani d . 1 1 . .
    N N8 0.6623(2) 1.1057(2) 0.85617(12) 0.0439(5) Uani d . 1 1 . .
    C C1 0.9513(3) 0.8501(2) 0.76137(16) 0.0409(6) Uani d . 1 1 . .
    C C2 1.0016(3) 0.9955(3) 0.88178(16) 0.0492(7) Uani d . 1 1 . .
    H H2 0.9975 1.0629 0.9292 0.059 Uiso calc . 1 1 . .
    C C3 1.1177(3) 0.9302(3) 0.87046(19) 0.0576(8) Uani d . 1 1 . .
    H H3 1.2055 0.9469 0.9097 0.069 Uiso calc . 1 1 . .
    C C4 0.8635(3) 0.7761(2) 0.68127(16) 0.0457(7) Uani d . 1 1 . .
    H H4 0.9008 0.7145 0.6432 0.055 Uiso calc . 1 1 . .
    C C5 0.6388(3) 0.7312(3) 0.57744(17) 0.0595(8) Uani d . 1 1 . .
    H H5A 0.6090 0.7998 0.5479 0.071 Uiso calc R 1 1 . .
    H H5B 0.5537 0.6876 0.5866 0.071 Uiso calc R 1 1 . .
    C C6 0.7024(3) 0.6313(3) 0.51933(15) 0.0424(6) Uani d . 1 1 . .
    C C7 0.6961(3) 0.5009(3) 0.52388(18) 0.0561(7) Uani d . 1 1 . .
    H H7 0.6502 0.4748 0.5632 0.067 Uiso calc . 1 1 . .
    C C8 0.7553(4) 0.4085(3) 0.4723(2) 0.0782(10) Uani d . 1 1 . .
    H H8 0.7499 0.3207 0.4770 0.094 Uiso calc . 1 1 . .
    C C9 0.8212(4) 0.4434(5) 0.4150(2) 0.0871(12) Uani d . 1 1 . .
    H H9 0.8612 0.3796 0.3800 0.105 Uiso calc . 1 1 . .
    C C10 0.8305(4) 0.5713(5) 0.4071(2) 0.0901(12) Uani d . 1 1 . .
    H H10 0.8763 0.5949 0.3671 0.108 Uiso calc . 1 1 . .
    C C11 0.7702(4) 0.6667(3) 0.4600(2) 0.0723(9) Uani d . 1 1 . .
    H H11 0.7759 0.7543 0.4551 0.087 Uiso calc . 1 1 . .
    C C12 0.4652(3) 1.0178(3) 0.62701(16) 0.0447(6) Uani d . 1 1 . .
    C C13 0.3286(3) 0.9160(3) 0.68532(17) 0.0506(7) Uani d . 1 1 . .
    H H13 0.2928 0.8692 0.7201 0.061 Uiso calc . 1 1 . .
    C C14 0.2500(3) 0.9621(3) 0.6202(2) 0.0618(8) Uani d . 1 1 . .
    H H14 0.1509 0.9509 0.6039 0.074 Uiso calc . 1 1 . .
    C C15 0.5979(3) 1.0702(3) 0.61621(16) 0.0482(7) Uani d . 1 1 . .
    H H15 0.6013 1.1101 0.5710 0.058 Uiso calc . 1 1 . .
    C C16 0.8495(3) 1.1028(3) 0.65087(17) 0.0505(7) Uani d . 1 1 . .
    H H16A 0.8329 1.1056 0.5907 0.061 Uiso calc R 1 1 . .
    H H16B 0.9150 1.0369 0.6597 0.061 Uiso calc R 1 1 . .
    C C17 0.9174(3) 1.2367(3) 0.70619(16) 0.0420(6) Uani d . 1 1 . .
    C C18 0.8462(3) 1.3481(3) 0.70256(18) 0.0562(7) Uani d . 1 1 . .
    H H18 0.7563 1.3397 0.6663 0.067 Uiso calc . 1 1 . .
    C C19 0.9076(4) 1.4714(3) 0.7523(2) 0.0653(8) Uani d . 1 1 . .
    H H19 0.8589 1.5456 0.7491 0.078 Uiso calc . 1 1 . .
    C C20 1.0391(4) 1.4856(3) 0.8062(2) 0.0716(9) Uani d . 1 1 . .
    H H20 1.0803 1.5691 0.8393 0.086 Uiso calc . 1 1 . .
    C C21 1.1098(3) 1.3760(3) 0.8111(2) 0.0703(9) Uani d . 1 1 . .
    H H21 1.1988 1.3847 0.8484 0.084 Uiso calc . 1 1 . .
    C C22 1.0488(3) 1.2524(3) 0.76066(19) 0.0565(8) Uani d . 1 1 . .
    H H22 1.0983 1.1786 0.7639 0.068 Uiso calc . 1 1 . .
    C C23 0.5296(3) 0.6855(3) 0.77301(19) 0.0622(8) Uani d . 1 1 . .
    H H23A 0.5953 0.6182 0.7681 0.075 Uiso calc R 1 1 . .
    H H23B 0.4858 0.6915 0.7150 0.075 Uiso calc R 1 1 . .
    C C24 0.4141(3) 0.6393(4) 0.8133(2) 0.0974(13) Uani d . 1 1 . .
    H H24A 0.3581 0.5617 0.7745 0.146 Uiso calc R 1 1 . .
    H H24B 0.3538 0.7087 0.8243 0.146 Uiso calc R 1 1 . .
    H H24C 0.4570 0.6182 0.8666 0.146 Uiso calc R 1 1 . .
    C C25 0.6712(3) 0.8214(3) 0.91142(17) 0.0575(8) Uani d . 1 1 . .
    H H25A 0.5934 0.8079 0.9389 0.069 Uiso calc R 1 1 . .
    H H25B 0.7185 0.9103 0.9385 0.069 Uiso calc R 1 1 . .
    C C26 0.7767(3) 0.7214(3) 0.9281(2) 0.0741(9) Uani d . 1 1 . .
    H H26A 0.7304 0.6328 0.9029 0.111 Uiso calc R 1 1 . .
    H H26B 0.8106 0.7327 0.9892 0.111 Uiso calc R 1 1 . .
    H H26C 0.8558 0.7355 0.9027 0.111 Uiso calc R 1 1 . .
    C C27 0.7500(3) 1.2329(3) 0.87333(17) 0.0583(8) Uani d . 1 1 . .
    H H27A 0.6945 1.2917 0.8445 0.070 Uiso calc R 1 1 . .
    H H27B 0.8314 1.2174 0.8476 0.070 Uiso calc R 1 1 . .
    C C28 0.8044(3) 1.3036(3) 0.96745(19) 0.0813(10) Uani d . 1 1 . .
    H H28A 0.8729 1.3772 0.9724 0.122 Uiso calc R 1 1 . .
    H H28B 0.8485 1.2428 0.9986 0.122 Uiso calc R 1 1 . .
    H H28C 0.7261 1.3356 0.9910 0.122 Uiso calc R 1 1 . .
    C C29 0.5402(3) 1.1148(3) 0.89731(18) 0.0582(8) Uani d . 1 1 . .
    H H29A 0.5757 1.1442 0.9593 0.070 Uiso calc R 1 1 . .
    H H29B 0.4895 1.0268 0.8850 0.070 Uiso calc R 1 1 . .
    C C30 0.4360(3) 1.2086(3) 0.8683(2) 0.0849(11) Uani d . 1 1 . .
    H H30A 0.4079 1.1864 0.8064 0.127 Uiso calc R 1 1 . .
    H H30B 0.4807 1.2984 0.8884 0.127 Uiso calc R 1 1 . .
    H H30C 0.3533 1.2005 0.8916 0.127 Uiso calc R 1 1 . .
loop_
    _atom_site_aniso_label
    _atom_site_aniso_U_11
    _atom_site_aniso_U_22
    _atom_site_aniso_U_33
    _atom_site_aniso_U_12
    _atom_site_aniso_U_13
    _atom_site_aniso_U_23
    Ti1 0.0373(3) 0.0441(3) 0.0362(3) 0.0076(2) 0.0114(2) 0.0048(2)
    N1 0.0366(11) 0.0433(13) 0.0401(12) 0.0043(10) 0.0085(10) 0.0058(10)
    N2 0.0379(13) 0.0595(16) 0.0599(15) 0.0086(11) 0.0096(11) 0.0125(12)
    N3 0.0420(13) 0.0385(13) 0.0404(12) 0.0061(10) 0.0092(10) 0.0012(9)
    N4 0.0366(12) 0.0443(13) 0.0416(12) 0.0087(10) 0.0103(10) 0.0051(10)
    N5 0.0516(15) 0.0729(18) 0.0581(16) 0.0194(13) 0.0036(13) 0.0159(13)
    N6 0.0431(13) 0.0416(13) 0.0435(13) 0.0068(10) 0.0166(11) 0.0049(10)
    N7 0.0416(12) 0.0482(14) 0.0434(13) 0.0079(10) 0.0128(10) 0.0102(10)
    N8 0.0448(13) 0.0472(14) 0.0386(12) 0.0076(11) 0.0141(10) 0.0032(10)
    C1 0.0391(15) 0.0396(16) 0.0455(15) 0.0054(12) 0.0145(12) 0.0086(12)
    C2 0.0430(16) 0.0553(18) 0.0435(15) 0.0028(14) 0.0054(13) 0.0047(13)
    C3 0.0396(16) 0.067(2) 0.0599(19) 0.0002(15) -0.0002(14) 0.0154(16)
    C4 0.0463(16) 0.0411(16) 0.0513(16) 0.0121(13) 0.0190(13) 0.0052(13)
    C5 0.0564(18) 0.059(2) 0.0504(17) 0.0120(15) 0.0041(14) -0.0076(14)
    C6 0.0495(16) 0.0390(17) 0.0353(14) 0.0104(13) 0.0079(12) 0.0022(12)
    C7 0.068(2) 0.0449(19) 0.0528(17) 0.0056(15) 0.0137(15) 0.0063(14)
    C8 0.085(3) 0.053(2) 0.083(3) 0.0220(19) 0.003(2) -0.0005(19)
    C9 0.072(2) 0.100(3) 0.073(3) 0.029(2) 0.019(2) -0.018(2)
    C10 0.093(3) 0.118(4) 0.064(2) 0.001(3) 0.042(2) 0.009(2)
    C11 0.098(3) 0.061(2) 0.062(2) 0.0069(19) 0.0242(19) 0.0191(17)
    C12 0.0457(16) 0.0457(17) 0.0404(15) 0.0101(13) 0.0075(13) 0.0063(13)
    C13 0.0393(16) 0.0533(18) 0.0575(18) 0.0065(14) 0.0144(14) 0.0063(14)
    C14 0.0370(16) 0.070(2) 0.071(2) 0.0150(15) 0.0053(15) 0.0059(17)
    C15 0.0602(18) 0.0472(17) 0.0401(15) 0.0106(14) 0.0136(14) 0.0133(13)
    C16 0.0518(17) 0.0512(18) 0.0540(17) 0.0053(14) 0.0225(14) 0.0140(14)
    C17 0.0475(16) 0.0415(17) 0.0442(15) 0.0051(13) 0.0197(13) 0.0167(12)
    C18 0.0552(18) 0.054(2) 0.0625(19) 0.0080(15) 0.0092(15) 0.0237(15)
    C19 0.076(2) 0.047(2) 0.081(2) 0.0136(17) 0.0242(19) 0.0242(17)
    C20 0.083(2) 0.051(2) 0.077(2) -0.0070(19) 0.027(2) 0.0038(17)
    C21 0.057(2) 0.067(2) 0.076(2) -0.0044(17) -0.0002(16) 0.0124(18)
    C22 0.0504(17) 0.0522(19) 0.072(2) 0.0127(15) 0.0154(15) 0.0210(16)
    C23 0.0602(19) 0.059(2) 0.066(2) -0.0031(16) 0.0068(16) 0.0202(16)
    C24 0.071(2) 0.107(3) 0.117(3) -0.022(2) 0.011(2) 0.052(3)
    C25 0.0617(19) 0.063(2) 0.0530(18) 0.0099(15) 0.0175(15) 0.0194(15)
    C26 0.071(2) 0.082(2) 0.071(2) 0.0200(19) 0.0022(17) 0.0321(18)
    C27 0.069(2) 0.0525(19) 0.0522(17) 0.0082(16) 0.0216(15) 0.0034(14)
    C28 0.086(2) 0.076(2) 0.067(2) -0.0043(19) 0.0150(18) -0.0107(17)
    C29 0.0580(18) 0.060(2) 0.0598(18) 0.0188(15) 0.0255(15) 0.0065(15)
    C30 0.068(2) 0.092(3) 0.096(3) 0.039(2) 0.0227(19) 0.012(2)
_geom_special_details
;
All e.s.d.'s (except the e.s.d. in the dihedral angle between two l.s. planes)
are estimated using the full covariance matrix. The cell e.s.d.'s are taken
into account individually in the estimation of e.s.d.'s in distances, angles
and torsion angles; correlations between e.s.d.'s in cell parameters are only
used when they are defined by crystal symmetry. An approximate (isotropic)
treatment of cell e.s.d.'s is used for estimating e.s.d.'s involving l.s.
planes.
;
loop_
    _geom_bond_atom_site_label_1
    _geom_bond_atom_site_label_2
    _geom_bond_site_symmetry_2
    _geom_bond_distance
    _geom_bond_publ_flag
    Ti1 N7 . 1.892(2) ?
    Ti1 N8 . 1.897(2) ?
    Ti1 N1 . 2.115(2) ?
    Ti1 N4 . 2.117(2) ?
    Ti1 N3 . 2.302(2) ?
    Ti1 N6 . 2.302(2) ?
    N1 C2 . 1.356(3) ?
    N1 C1 . 1.365(3) ?
    N2 C1 . 1.335(3) ?
    N2 C3 . 1.363(3) ?
    N3 C4 . 1.283(3) ?
    N3 C5 . 1.482(3) ?
    N4 C12 . 1.362(3) ?
    N4 C13 . 1.362(3) ?
    N5 C12 . 1.329(3) ?
    N5 C14 . 1.354(3) ?
    N6 C15 . 1.284(3) ?
    N6 C16 . 1.480(3) ?
    N7 C23 . 1.465(3) ?
    N7 C25 . 1.471(3) ?
    N8 C27 . 1.466(3) ?
    N8 C29 . 1.471(3) ?
    C1 C4 . 1.426(3) ?
    C2 C3 . 1.365(4) ?
    C2 H2 . 0.9300 ?
    C3 H3 . 0.9300 ?
    C4 H4 . 0.9300 ?
    C5 C6 . 1.492(3) ?
    C5 H5A . 0.9700 ?
    C5 H5B . 0.9700 ?
    C6 C7 . 1.370(3) ?
    C6 C11 . 1.379(4) ?
    C7 C8 . 1.363(4) ?
    C7 H7 . 0.9300 ?
    C8 C9 . 1.337(5) ?
    C8 H8 . 0.9300 ?
    C9 C10 . 1.362(5) ?
    C9 H9 . 0.9300 ?
    C10 C11 . 1.398(5) ?
    C10 H10 . 0.9300 ?
    C11 H11 . 0.9300 ?
    C12 C15 . 1.423(4) ?
    C13 C14 . 1.366(4) ?
    C13 H13 . 0.9300 ?
    C14 H14 . 0.9300 ?
    C15 H15 . 0.9300 ?
    C16 C17 . 1.505(3) ?
    C16 H16A . 0.9700 ?
    C16 H16B . 0.9700 ?
    C17 C22 . 1.366(3) ?
    C17 C18 . 1.384(3) ?
    C18 C19 . 1.377(4) ?
    C18 H18 . 0.9300 ?
    C19 C20 . 1.363(4) ?
    C19 H19 . 0.9300 ?
    C20 C21 . 1.367(4) ?
    C20 H20 . 0.9300 ?
    C21 C22 . 1.382(4) ?
    C21 H21 . 0.9300 ?
    C22 H22 . 0.9300 ?
    C23 C24 . 1.514(4) ?
    C23 H23A . 0.9700 ?
    C23 H23B . 0.9700 ?
    C24 H24A . 0.9600 ?
    C24 H24B . 0.9600 ?
    C24 H24C . 0.9600 ?
    C25 C26 . 1.523(4) ?
    C25 H25A . 0.9700 ?
    C25 H25B . 0.9700 ?
    C26 H26A . 0.9600 ?
    C26 H26B . 0.9600 ?
    C26 H26C . 0.9600 ?
    C27 C28 . 1.514(4) ?
    C27 H27A . 0.9700 ?
    C27 H27B . 0.9700 ?
    C28 H28A . 0.9600 ?
    C28 H28B . 0.9600 ?
    C28 H28C . 0.9600 ?
    C29 C30 . 1.516(4) ?
    C29 H29A . 0.9700 ?
    C29 H29B . 0.9700 ?
    C30 H30A . 0.9600 ?
    C30 H30B . 0.9600 ?
    C30 H30C . 0.9600 ?
loop_
    _geom_angle_atom_site_label_1
    _geom_angle_atom_site_label_2
    _geom_angle_atom_site_label_3
    _geom_angle_site_symmetry_1
    _geom_angle_site_symmetry_3
    _geom_angle
    _geom_angle_publ_flag
    N7 Ti1 N8 . . 102.26(9) ?
    N7 Ti1 N1 . . 97.40(8) ?
    N8 Ti1 N1 . . 95.28(8) ?
    N7 Ti1 N4 . . 94.93(8) ?
    N8 Ti1 N4 . . 96.73(8) ?
    N1 Ti1 N4 . . 160.55(8) ?
    N7 Ti1 N3 . . 90.78(8) ?
    N8 Ti1 N3 . . 164.61(8) ?
    N1 Ti1 N3 . . 74.71(7) ?
    N4 Ti1 N3 . . 90.18(7) ?
    N7 Ti1 N6 . . 160.41(8) ?
    N8 Ti1 N6 . . 95.38(8) ?
    N1 Ti1 N6 . . 89.31(7) ?
    N4 Ti1 N6 . . 74.39(7) ?
    N3 Ti1 N6 . . 73.21(7) ?
    C2 N1 C1 . . 103.6(2) ?
    C2 N1 Ti1 . . 139.84(18) ?
    C1 N1 Ti1 . . 115.71(15) ?
    C1 N2 C3 . . 102.6(2) ?
    C4 N3 C5 . . 120.8(2) ?
    C4 N3 Ti1 . . 112.44(16) ?
    C5 N3 Ti1 . . 126.65(16) ?
    C12 N4 C13 . . 103.6(2) ?
    C12 N4 Ti1 . . 116.54(16) ?
    C13 N4 Ti1 . . 139.36(18) ?
    C12 N5 C14 . . 102.8(2) ?
    C15 N6 C16 . . 117.2(2) ?
    C15 N6 Ti1 . . 112.47(17) ?
    C16 N6 Ti1 . . 129.59(16) ?
    C23 N7 C25 . . 113.6(2) ?
    C23 N7 Ti1 . . 126.96(17) ?
    C25 N7 Ti1 . . 118.60(17) ?
    C27 N8 C29 . . 113.4(2) ?
    C27 N8 Ti1 . . 125.74(16) ?
    C29 N8 Ti1 . . 119.51(17) ?
    N2 C1 N1 . . 114.7(2) ?
    N2 C1 C4 . . 127.1(2) ?
    N1 C1 C4 . . 118.2(2) ?
    N1 C2 C3 . . 108.3(2) ?
    N1 C2 H2 . . 125.9 ?
    C3 C2 H2 . . 125.9 ?
    N2 C3 C2 . . 110.8(2) ?
    N2 C3 H3 . . 124.6 ?
    C2 C3 H3 . . 124.6 ?
    N3 C4 C1 . . 118.5(2) ?
    N3 C4 H4 . . 120.8 ?
    C1 C4 H4 . . 120.8 ?
    N3 C5 C6 . . 116.3(2) ?
    N3 C5 H5A . . 108.2 ?
    C6 C5 H5A . . 108.2 ?
    N3 C5 H5B . . 108.2 ?
    C6 C5 H5B . . 108.2 ?
    H5A C5 H5B . . 107.4 ?
    C7 C6 C11 . . 117.8(2) ?
    C7 C6 C5 . . 120.8(2) ?
    C11 C6 C5 . . 121.4(3) ?
    C8 C7 C6 . . 121.7(3) ?
    C8 C7 H7 . . 119.1 ?
    C6 C7 H7 . . 119.1 ?
    C9 C8 C7 . . 120.2(3) ?
    C9 C8 H8 . . 119.9 ?
    C7 C8 H8 . . 119.9 ?
    C8 C9 C10 . . 120.8(3) ?
    C8 C9 H9 . . 119.6 ?
    C10 C9 H9 . . 119.6 ?
    C9 C10 C11 . . 119.3(3) ?
    C9 C10 H10 . . 120.4 ?
    C11 C10 H10 . . 120.4 ?
    C6 C11 C10 . . 120.2(3) ?
    C6 C11 H11 . . 119.9 ?
    C10 C11 H11 . . 119.9 ?
    N5 C12 N4 . . 114.9(2) ?
    N5 C12 C15 . . 127.7(3) ?
    N4 C12 C15 . . 117.5(2) ?
    N4 C13 C14 . . 107.7(2) ?
    N4 C13 H13 . . 126.2 ?
    C14 C13 H13 . . 126.2 ?
    N5 C14 C13 . . 111.1(2) ?
    N5 C14 H14 . . 124.4 ?
    C13 C14 H14 . . 124.4 ?
    N6 C15 C12 . . 118.9(2) ?
    N6 C15 H15 . . 120.6 ?
    C12 C15 H15 . . 120.6 ?
    N6 C16 C17 . . 112.8(2) ?
    N6 C16 H16A . . 109.0 ?
    C17 C16 H16A . . 109.0 ?
    N6 C16 H16B . . 109.0 ?
    C17 C16 H16B . . 109.0 ?
    H16A C16 H16B . . 107.8 ?
    C22 C17 C18 . . 118.2(2) ?
    C22 C17 C16 . . 121.9(2) ?
    C18 C17 C16 . . 119.9(2) ?
    C19 C18 C17 . . 120.5(3) ?
    C19 C18 H18 . . 119.8 ?
    C17 C18 H18 . . 119.8 ?
    C20 C19 C18 . . 120.6(3) ?
    C20 C19 H19 . . 119.7 ?
    C18 C19 H19 . . 119.7 ?
    C19 C20 C21 . . 119.5(3) ?
    C19 C20 H20 . . 120.3 ?
    C21 C20 H20 . . 120.3 ?
    C20 C21 C22 . . 120.0(3) ?
    C20 C21 H21 . . 120.0 ?
    C22 C21 H21 . . 120.0 ?
    C17 C22 C21 . . 121.2(3) ?
    C17 C22 H22 . . 119.4 ?
    C21 C22 H22 . . 119.4 ?
    N7 C23 C24 . . 115.6(3) ?
    N7 C23 H23A . . 108.4 ?
    C24 C23 H23A . . 108.4 ?
    N7 C23 H23B . . 108.4 ?
    C24 C23 H23B . . 108.4 ?
    H23A C23 H23B . . 107.4 ?
    C23 C24 H24A . . 109.5 ?
    C23 C24 H24B . . 109.5 ?
    H24A C24 H24B . . 109.5 ?
    C23 C24 H24C . . 109.5 ?
    H24A C24 H24C . . 109.5 ?
    H24B C24 H24C . . 109.5 ?
    N7 C25 C26 . . 114.5(2) ?
    N7 C25 H25A . . 108.6 ?
    C26 C25 H25A . . 108.6 ?
    N7 C25 H25B . . 108.6 ?
    C26 C25 H25B . . 108.6 ?
    H25A C25 H25B . . 107.6 ?
    C25 C26 H26A . . 109.5 ?
    C25 C26 H26B . . 109.5 ?
    H26A C26 H26B . . 109.5 ?
    C25 C26 H26C . . 109.5 ?
    H26A C26 H26C . . 109.5 ?
    H26B C26 H26C . . 109.5 ?
    N8 C27 C28 . . 115.8(2) ?
    N8 C27 H27A . . 108.3 ?
    C28 C27 H27A . . 108.3 ?
    N8 C27 H27B . . 108.3 ?
    C28 C27 H27B . . 108.3 ?
    H27A C27 H27B . . 107.4 ?
    C27 C28 H28A . . 109.5 ?
    C27 C28 H28B . . 109.5 ?
    H28A C28 H28B . . 109.5 ?
    C27 C28 H28C . . 109.5 ?
    H28A C28 H28C . . 109.5 ?
    H28B C28 H28C . . 109.5 ?
    N8 C29 C30 . . 114.2(2) ?
    N8 C29 H29A . . 108.7 ?
    C30 C29 H29A . . 108.7 ?
    N8 C29 H29B . . 108.7 ?
    C30 C29 H29B . . 108.7 ?
    H29A C29 H29B . . 107.6 ?
    C29 C30 H30A . . 109.5 ?
    C29 C30 H30B . . 109.5 ?
    H30A C30 H30B . . 109.5 ?
    C29 C30 H30C . . 109.5 ?
    H30A C30 H30C . . 109.5 ?
    H30B C30 H30C . . 109.5 ?
loop_
    _geom_torsion_atom_site_label_1
    _geom_torsion_atom_site_label_2
    _geom_torsion_atom_site_label_3
    _geom_torsion_atom_site_label_4
    _geom_torsion_site_symmetry_1
    _geom_torsion_site_symmetry_2
    _geom_torsion_site_symmetry_3
    _geom_torsion_site_symmetry_4
    _geom_torsion
    _geom_torsion_publ_flag
    N7 Ti1 N1 C2 . . . . -84.9(3) ?
    N8 Ti1 N1 C2 . . . . 18.2(3) ?
    N4 Ti1 N1 C2 . . . . 146.2(3) ?
    N3 Ti1 N1 C2 . . . . -173.7(3) ?
    N6 Ti1 N1 C2 . . . . 113.5(3) ?
    N7 Ti1 N1 C1 . . . . 82.46(18) ?
    N8 Ti1 N1 C1 . . . . -174.42(17) ?
    N4 Ti1 N1 C1 . . . . -46.4(3) ?
    N3 Ti1 N1 C1 . . . . -6.32(16) ?
    N6 Ti1 N1 C1 . . . . -79.08(17) ?
    N7 Ti1 N3 C4 . . . . -93.32(18) ?
    N8 Ti1 N3 C4 . . . . 54.8(4) ?
    N1 Ti1 N3 C4 . . . . 4.14(17) ?
    N4 Ti1 N3 C4 . . . . 171.75(18) ?
    N6 Ti1 N3 C4 . . . . 98.12(18) ?
    N7 Ti1 N3 C5 . . . . 91.0(2) ?
    N8 Ti1 N3 C5 . . . . -120.8(3) ?
    N1 Ti1 N3 C5 . . . . -171.5(2) ?
    N4 Ti1 N3 C5 . . . . -3.9(2) ?
    N6 Ti1 N3 C5 . . . . -77.5(2) ?
    N7 Ti1 N4 C12 . . . . -166.58(17) ?
    N8 Ti1 N4 C12 . . . . 90.43(18) ?
    N1 Ti1 N4 C12 . . . . -37.4(3) ?
    N3 Ti1 N4 C12 . . . . -75.79(17) ?
    N6 Ti1 N4 C12 . . . . -3.30(16) ?
    N7 Ti1 N4 C13 . . . . 23.5(3) ?
    N8 Ti1 N4 C13 . . . . -79.5(3) ?
    N1 Ti1 N4 C13 . . . . 152.7(3) ?
    N3 Ti1 N4 C13 . . . . 114.3(3) ?
    N6 Ti1 N4 C13 . . . . -173.2(3) ?
    N7 Ti1 N6 C15 . . . . 59.2(3) ?
    N8 Ti1 N6 C15 . . . . -95.02(18) ?
    N1 Ti1 N6 C15 . . . . 169.74(18) ?
    N4 Ti1 N6 C15 . . . . 0.48(17) ?
    N3 Ti1 N6 C15 . . . . 95.51(18) ?
    N7 Ti1 N6 C16 . . . . -110.1(3) ?
    N8 Ti1 N6 C16 . . . . 95.6(2) ?
    N1 Ti1 N6 C16 . . . . 0.4(2) ?
    N4 Ti1 N6 C16 . . . . -168.9(2) ?
    N3 Ti1 N6 C16 . . . . -73.9(2) ?
    N8 Ti1 N7 C23 . . . . 146.5(2) ?
    N1 Ti1 N7 C23 . . . . -116.4(2) ?
    N4 Ti1 N7 C23 . . . . 48.5(2) ?
    N3 Ti1 N7 C23 . . . . -41.8(2) ?
    N6 Ti1 N7 C23 . . . . -7.2(4) ?
    N8 Ti1 N7 C25 . . . . -45.04(19) ?
    N1 Ti1 N7 C25 . . . . 52.04(19) ?
    N4 Ti1 N7 C25 . . . . -143.04(18) ?
    N3 Ti1 N7 C25 . . . . 126.72(18) ?
    N6 Ti1 N7 C25 . . . . 161.2(2) ?
    N7 Ti1 N8 C27 . . . . 151.9(2) ?
    N1 Ti1 N8 C27 . . . . 53.1(2) ?
    N4 Ti1 N8 C27 . . . . -111.6(2) ?
    N3 Ti1 N8 C27 . . . . 4.6(4) ?
    N6 Ti1 N8 C27 . . . . -36.7(2) ?
    N7 Ti1 N8 C29 . . . . -42.4(2) ?
    N1 Ti1 N8 C29 . . . . -141.14(18) ?
    N4 Ti1 N8 C29 . . . . 54.19(19) ?
    N3 Ti1 N8 C29 . . . . 170.3(3) ?
    N6 Ti1 N8 C29 . . . . 129.06(18) ?
    C3 N2 C1 N1 . . . . 0.1(3) ?
    C3 N2 C1 C4 . . . . -179.8(3) ?
    C2 N1 C1 N2 . . . . -0.1(3) ?
    Ti1 N1 C1 N2 . . . . -171.77(16) ?
    C2 N1 C1 C4 . . . . 179.8(2) ?
    Ti1 N1 C1 C4 . . . . 8.1(3) ?
    C1 N1 C2 C3 . . . . 0.1(3) ?
    Ti1 N1 C2 C3 . . . . 168.4(2) ?
    C1 N2 C3 C2 . . . . 0.0(3) ?
    N1 C2 C3 N2 . . . . 0.0(3) ?
    C5 N3 C4 C1 . . . . 174.6(2) ?
    Ti1 N3 C4 C1 . . . . -1.4(3) ?
    N2 C1 C4 N3 . . . . 175.6(2) ?
    N1 C1 C4 N3 . . . . -4.3(4) ?
    C4 N3 C5 C6 . . . . 6.5(4) ?
    Ti1 N3 C5 C6 . . . . -178.21(17) ?
    N3 C5 C6 C7 . . . . 87.1(3) ?
    N3 C5 C6 C11 . . . . -92.4(3) ?
    C11 C6 C7 C8 . . . . 0.4(4) ?
    C5 C6 C7 C8 . . . . -179.0(3) ?
    C6 C7 C8 C9 . . . . -0.3(5) ?
    C7 C8 C9 C10 . . . . 0.1(6) ?
    C8 C9 C10 C11 . . . . 0.1(6) ?
    C7 C6 C11 C10 . . . . -0.3(4) ?
    C5 C6 C11 C10 . . . . 179.2(3) ?
    C9 C10 C11 C6 . . . . 0.0(5) ?
    C14 N5 C12 N4 . . . . 0.7(3) ?
    C14 N5 C12 C15 . . . . -179.1(3) ?
    C13 N4 C12 N5 . . . . -0.8(3) ?
    Ti1 N4 C12 N5 . . . . -174.10(17) ?
    C13 N4 C12 C15 . . . . 179.0(2) ?
    Ti1 N4 C12 C15 . . . . 5.7(3) ?
    C12 N4 C13 C14 . . . . 0.5(3) ?
    Ti1 N4 C13 C14 . . . . 171.3(2) ?
    C12 N5 C14 C13 . . . . -0.4(3) ?
    N4 C13 C14 N5 . . . . -0.1(3) ?
    C16 N6 C15 C12 . . . . 173.1(2) ?
    Ti1 N6 C15 C12 . . . . 2.3(3) ?
    N5 C12 C15 N6 . . . . 174.4(3) ?
    N4 C12 C15 N6 . . . . -5.4(4) ?
    C15 N6 C16 C17 . . . . 104.0(3) ?
    Ti1 N6 C16 C17 . . . . -87.1(3) ?
    N6 C16 C17 C22 . . . . 119.2(3) ?
    N6 C16 C17 C18 . . . . -60.9(3) ?
    C22 C17 C18 C19 . . . . 0.5(4) ?
    C16 C17 C18 C19 . . . . -179.5(3) ?
    C17 C18 C19 C20 . . . . -0.3(5) ?
    C18 C19 C20 C21 . . . . -0.5(5) ?
    C19 C20 C21 C22 . . . . 1.0(5) ?
    C18 C17 C22 C21 . . . . 0.1(4) ?
    C16 C17 C22 C21 . . . . -180.0(3) ?
    C20 C21 C22 C17 . . . . -0.9(5) ?
    C25 N7 C23 C24 . . . . 52.2(3) ?
    Ti1 N7 C23 C24 . . . . -138.8(2) ?
    C23 N7 C25 C26 . . . . 61.8(3) ?
    Ti1 N7 C25 C26 . . . . -108.1(2) ?
    C29 N8 C27 C28 . . . . 54.1(3) ?
    Ti1 N8 C27 C28 . . . . -139.3(2) ?
    C27 N8 C29 C30 . . . . 60.6(3) ?
    Ti1 N8 C29 C30 . . . . -106.9(3) ?
_iucr_refine_instructions_details
;
TITL z in P-1
CELL 0.71073 9.6465 10.3796 16.3341 102.931 102.082 93.184
ZERR 2 0.0009 0.001 0.0016 0.002 0.002 0.002
LATT 1
SFAC C H N Ti
UNIT 60 80 16 2
L.S. 10
PLAN  20
SIZE 0.35 0.24 0.14
TEMP 23
BOND $H
CONF
MORE -1
fmap 2
acta
OMIT 0 50.2
OMIT -1 -2 3
OMIT 5 -7 5
REM <HKL>C:/frames/guest/110225_lizhao/work/B.hkl</HKL>
WGHT    0.042900
FVAR       0.73216
TI1   4    0.671062    0.950328    0.771162    11.00000    0.03732    0.04412 =
         0.03619    0.00481    0.01145    0.00762
N1    3    0.893249    0.945188    0.811982    11.00000    0.03662    0.04332 =
         0.04013    0.00579    0.00848    0.00432
N2    3    1.087346    0.837092    0.793904    11.00000    0.03795    0.05949 =
         0.05993    0.01252    0.00962    0.00859
N3    3    0.731842    0.796315    0.662904    11.00000    0.04198    0.03848 =
         0.04043    0.00123    0.00915    0.00611
N4    3    0.468822    0.950785    0.690107    11.00000    0.03661    0.04425 =
         0.04164    0.00511    0.01031    0.00866
N5    3    0.335275    1.026371    0.582558    11.00000    0.05163    0.07289 =
         0.05813    0.01594    0.00357    0.01940
N6    3    0.712865    1.061350    0.670008    11.00000    0.04315    0.04159 =
         0.04352    0.00489    0.01661    0.00684
N7    3    0.611430    0.813417    0.819610    11.00000    0.04159    0.04819 =
         0.04344    0.01024    0.01281    0.00790
N8    3    0.662271    1.105688    0.856174    11.00000    0.04481    0.04723 =
         0.03860    0.00316    0.01407    0.00757
C1    1    0.951332    0.850074    0.761365    11.00000    0.03905    0.03960 =
         0.04550    0.00861    0.01452    0.00536
C2    1    1.001581    0.995497    0.881782    11.00000    0.04299    0.05525 =
         0.04347    0.00472    0.00539    0.00277
AFIX  41
H2    2    0.997487    1.062930    0.929214    11.00000   -1.20000
AFIX   0
C3    1    1.117657    0.930166    0.870463    11.00000    0.03964    0.06730 =
         0.05989    0.01545   -0.00022    0.00019
AFIX  41
H3    2    1.205497    0.946887    0.909663    11.00000   -1.20000
AFIX   0
C4    1    0.863489    0.776061    0.681269    11.00000    0.04633    0.04107 =
         0.05125    0.00520    0.01896    0.01213
AFIX  41
H4    2    0.900788    0.714532    0.643229    11.00000   -1.20000
AFIX   0
C5    1    0.638750    0.731162    0.577442    11.00000    0.05635    0.05875 =
         0.05042   -0.00764    0.00414    0.01196
AFIX  23
H5A   2    0.609027    0.799761    0.547883    11.00000   -1.20000
H5B   2    0.553703    0.687592    0.586636    11.00000   -1.20000
AFIX   0
C6    1    0.702371    0.631270    0.519332    11.00000    0.04949    0.03902 =
         0.03526    0.00223    0.00786    0.01037
C7    1    0.696093    0.500900    0.523878    11.00000    0.06774    0.04490 =
         0.05284    0.00626    0.01374    0.00562
AFIX  41
H7    2    0.650231    0.474818    0.563195    11.00000   -1.20000
AFIX   0
C8    1    0.755321    0.408451    0.472271    11.00000    0.08471    0.05256 =
         0.08343   -0.00053    0.00260    0.02197
AFIX  41
H8    2    0.749875    0.320742    0.476950    11.00000   -1.20000
AFIX   0
C9    1    0.821212    0.443400    0.414950    11.00000    0.07221    0.10032 =
         0.07314   -0.01849    0.01931    0.02923
AFIX  41
H9    2    0.861212    0.379586    0.379999    11.00000   -1.20000
AFIX   0
C10   1    0.830456    0.571311    0.407132    11.00000    0.09259    0.11766 =
         0.06373    0.00931    0.04212    0.00125
AFIX  41
H10   2    0.876334    0.594937    0.367082    11.00000   -1.20000
AFIX   0
C11   1    0.770215    0.666742    0.459981    11.00000    0.09849    0.06111 =
         0.06187    0.01907    0.02419    0.00688
AFIX  41
H11   2    0.775909    0.754344    0.455098    11.00000   -1.20000
AFIX   0
C12   1    0.465171    1.017786    0.627011    11.00000    0.04568    0.04566 =
         0.04036    0.00630    0.00750    0.01006
C13   1    0.328615    0.915953    0.685323    11.00000    0.03929    0.05334 =
         0.05753    0.00633    0.01437    0.00647
AFIX  41
H13   2    0.292833    0.869165    0.720112    11.00000   -1.20000
AFIX   0
C14   1    0.249995    0.962121    0.620216    11.00000    0.03702    0.06974 =
         0.07116    0.00588    0.00528    0.01496
AFIX  41
H14   2    0.150933    0.950902    0.603898    11.00000   -1.20000
AFIX   0
C15   1    0.597904    1.070160    0.616212    11.00000    0.06018    0.04717 =
         0.04007    0.01328    0.01357    0.01056
AFIX  41
H15   2    0.601324    1.110088    0.570962    11.00000   -1.20000
AFIX   0
C16   1    0.849525    1.102759    0.650869    11.00000    0.05180    0.05116 =
         0.05396    0.01397    0.02245    0.00529
AFIX  23
H16A  2    0.832905    1.105621    0.590676    11.00000   -1.20000
H16B  2    0.914979    1.036900    0.659734    11.00000   -1.20000
AFIX   0
C17   1    0.917390    1.236679    0.706193    11.00000    0.04746    0.04150 =
         0.04424    0.01667    0.01974    0.00506
C18   1    0.846206    1.348128    0.702560    11.00000    0.05521    0.05404 =
         0.06251    0.02365    0.00925    0.00805
AFIX  41
H18   2    0.756269    1.339742    0.666268    11.00000   -1.20000
AFIX   0
C19   1    0.907607    1.471354    0.752304    11.00000    0.07617    0.04723 =
         0.08059    0.02425    0.02425    0.01360
AFIX  41
H19   2    0.858921    1.545586    0.749107    11.00000   -1.20000
AFIX   0
C20   1    1.039090    1.485591    0.806200    11.00000    0.08308    0.05133 =
         0.07723    0.00375    0.02740   -0.00702
AFIX  41
H20   2    1.080336    1.569149    0.839339    11.00000   -1.20000
AFIX   0
C21   1    1.109792    1.376042    0.811127    11.00000    0.05721    0.06670 =
         0.07635    0.01241   -0.00015   -0.00436
AFIX  41
H21   2    1.198844    1.384660    0.848410    11.00000   -1.20000
AFIX   0
C22   1    1.048848    1.252434    0.760660    11.00000    0.05036    0.05217 =
         0.07157    0.02101    0.01545    0.01268
AFIX  41
H22   2    1.098273    1.178631    0.763852    11.00000   -1.20000
AFIX   0
C23   1    0.529581    0.685468    0.773009    11.00000    0.06024    0.05878 =
         0.06568    0.02019    0.00684   -0.00310
AFIX  23
H23A  2    0.595327    0.618247    0.768101    11.00000   -1.20000
H23B  2    0.485813    0.691489    0.715036    11.00000   -1.20000
AFIX   0
C24   1    0.414050    0.639291    0.813292    11.00000    0.07108    0.10739 =
         0.11711    0.05174    0.01062   -0.02186
AFIX 137
H24A  2    0.358084    0.561668    0.774544    11.00000   -1.50000
H24B  2    0.353809    0.708721    0.824287    11.00000   -1.50000
H24C  2    0.457023    0.618210    0.866580    11.00000   -1.50000
AFIX   0
C25   1    0.671163    0.821436    0.911420    11.00000    0.06170    0.06279 =
         0.05305    0.01939    0.01753    0.00988
AFIX  23
H25A  2    0.593367    0.807941    0.938858    11.00000   -1.20000
H25B  2    0.718520    0.910300    0.938453    11.00000   -1.20000
AFIX   0
C26   1    0.776739    0.721374    0.928110    11.00000    0.07110    0.08186 =
         0.07108    0.03214    0.00223    0.02003
AFIX 137
H26A  2    0.730419    0.632835    0.902947    11.00000   -1.50000
H26B  2    0.810567    0.732736    0.989157    11.00000   -1.50000
H26C  2    0.855798    0.735461    0.902748    11.00000   -1.50000
AFIX   0
C27   1    0.750030    1.232931    0.873331    11.00000    0.06947    0.05247 =
         0.05217    0.00342    0.02165    0.00822
AFIX  23
H27A  2    0.694504    1.291748    0.844493    11.00000   -1.20000
H27B  2    0.831442    1.217437    0.847619    11.00000   -1.20000
AFIX   0
C28   1    0.804364    1.303602    0.967448    11.00000    0.08558    0.07557 =
         0.06652   -0.01073    0.01501   -0.00430
AFIX 137
H28A  2    0.872947    1.377198    0.972398    11.00000   -1.50000
H28B  2    0.848530    1.242803    0.998604    11.00000   -1.50000
H28C  2    0.726072    1.335624    0.991029    11.00000   -1.50000
AFIX   0
C29   1    0.540151    1.114822    0.897311    11.00000    0.05804    0.05991 =
         0.05980    0.00646    0.02546    0.01877
AFIX  23
H29A  2    0.575708    1.144157    0.959310    11.00000   -1.20000
H29B  2    0.489499    1.026805    0.885010    11.00000   -1.20000
AFIX   0
C30   1    0.435977    1.208617    0.868253    11.00000    0.06792    0.09163 =
         0.09554    0.01204    0.02265    0.03866
AFIX 137
H30A  2    0.407878    1.186381    0.806397    11.00000   -1.50000
H30B  2    0.480742    1.298390    0.888388    11.00000   -1.50000
H30C  2    0.353350    1.200468    0.891574    11.00000   -1.50000
HKLF 4
REM  z in P-1
REM R1 =  0.0443 for   3387 Fo > 4sig(Fo)  and  0.0910 for all   5478 data
REM    356 parameters refined using      0 restraints
END
WGHT      0.0429      0.0000
REM Highest difference peak  0.280,  deepest hole -0.258,  1-sigma level  0.041
Q1    1   0.5459  0.9301  0.7277  11.00000  0.05    0.28
Q2    1   0.6431  1.0434  0.8058  11.00000  0.05    0.22
Q3    1   0.7990  0.9515  0.8133  11.00000  0.05    0.21
Q4    1   0.6023  1.0967  0.8680  11.00000  0.05    0.19
Q5    1   0.5587  0.5260  0.7561  11.00000  0.05    0.18
Q6    1   0.4237  0.6272  0.8807  11.00000  0.05    0.17
Q7    1   0.6915  1.1598  0.8533  11.00000  0.05    0.17
Q8    1   0.6982  0.9780  0.7018  11.00000  0.05    0.17
Q9    1   0.5260  0.7381  0.5661  11.00000  0.05    0.16
Q10   1   0.4981  1.0199  0.6831  11.00000  0.05    0.15
Q11   1   0.6781  1.3567  0.7264  11.00000  0.05    0.15
Q12   1   1.0104  0.7997  0.7879  11.00000  0.05    0.15
Q13   1   0.7357  0.7649  0.9205  11.00000  0.05    0.14
Q14   1   0.1446  0.9966  0.5910  11.00000  0.05    0.14
Q15   1   0.6840  0.4907  0.8762  11.00000  0.05    0.14
Q16   1   0.7007  0.8374  0.7212  11.00000  0.05    0.14
Q17   1   0.7375  1.0898  0.9045  11.00000  0.05    0.14
Q18   1   0.7356  0.3779  0.4731  11.00000  0.05    0.13
Q19   1   0.4860  0.5600  0.8471  11.00000  0.05    0.13
Q20   1   0.6147  0.6069  0.8986  11.00000  0.05    0.13
;
data_global
_journal_date_recd_electronic     2011-04-04
_journal_date_accepted     2011-04-08
_journal_name_full     'Acta Crystallographica, Section E'
_journal_year     2011
_journal_volume     67
_journal_issue      5
_journal_page_first     m590
_journal_page_last     m591
_journal_paper_category     QM
_journal_coeditor_code     DN2674
_publ_contact_author_name     'Maxim V. Borzov'
_publ_contact_author_address
;
Key Laboratory of Synthetic and Natural Chemistry of the Ministry of Education,
College of Chemistry and Material Science, the North-West University of Xi'an,
Taibai Bei avenue 229, Xi'an 710069, Shaanxi prov., P. R. China
;
_publ_contact_author_email     'maxborzov@mail.ru'
_publ_contact_author_fax     '+86(29)88303947'
_publ_contact_author_phone     '+86(29)88303947'
_publ_section_title
;\
<i>rac</i>-(<i>OC</i>-6-33)-Bis[2-(<i>N</i>-benzyliminomethyl-\k<i>N</i>)-\
1<i>H</i>-imidazol-1-ido-\k<i>N</i>^1^]bis(ethylamido)titanium(IV)
;
loop_
    _publ_author_name
    _publ_author_footnote
    _publ_author_address
    'Li, Zhao'
;
Part of the masters degree thesis, the North-West University, Xi'an, 2011.
;
;
Key Laboratory of Synthetic and Natural Chemistry of the Ministry of Education,
College of Chemistry and Material Science, the North-West University of Xi'an,
Taibai Bei Avenue 229, Xi'an 710069, Shaanxi Province,
People's Republic of China
;
    'Nie, Wanli' .
;
Key Laboratory of Synthetic and Natural Chemistry of the Ministry of Education,
College of Chemistry and Material Science, the North-West University of Xi'an,
Taibai Bei Avenue 229, Xi'an 710069, Shaanxi Province,
People's Republic of China
;
    'Borzov, Maxim V.' .
;
Key Laboratory of Synthetic and Natural Chemistry of the Ministry of Education,
College of Chemistry and Material Science, the North-West University of Xi'an,
Taibai Bei Avenue 229, Xi'an 710069, Shaanxi Province,
People's Republic of China
;
