# Supplementary material for: rac-(OC-6-33)-bis­[2-(N-Benzyl­methyl­imino­meth­yl-κN)-1H-imidazol-1-ido-κN 1]bis(ethyl­amido)­titanium(IV)
Source: Acta Crystallogr Sect E Struct Rep Online. 2011 Apr 13;67(Pt 5):m590–1. doi: 10.1107/S1600536811013183 (PMC3089066; doi:10.1107/S1600536811013183)
Supplement: Supplementary file 2 [file e-67-0m590-Isup2.hkl]

# 
# h,k,l, Fc-squared, Fo-squared, sigma(Fo-squared) and status flag 
# 
data_I
_shelx_title ' z in P-1' 
_shelx_refln_list_code          4 
_shelx_F_calc_maximum      137.08 
_exptl_crystal_F_000       596.00 
_reflns_d_resolution_high  0.8378 
 
loop_ 
 _symmetry_equiv_pos_as_xyz 
 'x, y, z' 
 '-x, -y, -z' 
 
_cell_length_a     9.6465 
_cell_length_b    10.3796 
_cell_length_c    16.3341 
_cell_angle_alpha 102.931 
_cell_angle_beta  102.082 
_cell_angle_gamma  93.184 
 
_shelx_F_squared_multiplier     1.000 
 
loop_ 
 _refln_index_h 
 _refln_index_k 
 _refln_index_l 
 _refln_F_squared_calc 
 _refln_F_squared_meas 
 _refln_F_squared_sigma 
 _refln_observed_status 
   1   0   0      183.23      200.22      5.67 o 
   2   0   0     2742.85     2675.58     42.93 o 
   3   0   0      673.33      642.57     13.86 o 
   4   0   0      668.99      687.22     15.06 o 
   5   0   0     1719.88     1872.61     34.00 o 
   6   0   0      200.84      205.70     10.86 o 
   7   0   0        4.42        0.00      9.79 o 
   8   0   0       48.20       45.99     16.63 o 
   9   0   0      197.97      205.43     13.58 o 
  10   0   0       17.61        4.37     10.22 o 
  11   0   0        9.23        8.51     12.18 o 
 -11   1   0        0.63        0.00     10.46 o 
 -10   1   0        0.01        0.00     10.98 o 
  -9   1   0      447.46      465.46     30.20 o 
  -8   1   0        1.72        0.00     11.17 o 
  -7   1   0        1.95        0.00     18.26 o 
  -6   1   0      742.99      746.24     18.39 o 
  -5   1   0      953.98      978.02     20.51 o 
  -4   1   0        0.24        0.00      7.20 o 
  -3   1   0     4124.18     4041.76     64.66 o 
  -2   1   0      434.97      471.00     10.47 o 
  -1   1   0     1642.78     1551.91     33.58 o 
   0   1   0    10810.53    10400.10    233.26 o 
   1   1   0     6621.21     6242.17    130.68 o 
   2   1   0     1947.42     1976.83     44.03 o 
   3   1   0     2158.14     2177.00     36.71 o 
   4   1   0      734.87      759.04     16.54 o 
   5   1   0      804.37      849.64     19.28 o 
   6   1   0      259.09      252.25     12.80 o 
   7   1   0       62.02       89.93     18.33 o 
   8   1   0        9.03       11.49     12.50 o 
   9   1   0      126.49      155.06     16.40 o 
  10   1   0       54.04       31.06     12.09 o 
  11   1   0       20.39       46.47     13.60 o 
 -11   2   0       35.57       56.73     12.22 o 
 -10   2   0       51.01       47.66     11.41 o 
  -9   2   0      167.38      150.21     11.75 o 
  -8   2   0       10.82        7.69     17.74 o 
  -7   2   0       60.53       57.88     11.24 o 
  -6   2   0     2129.23     2095.30     38.60 o 
  -5   2   0     1401.23     1378.94     26.77 o 
  -4   2   0       13.05       22.60      6.28 o 
  -3   2   0     1045.79      986.14     18.58 o 
  -2   2   0      318.98      293.75      8.30 o 
  -1   2   0      245.01      288.50      6.59 o 
   0   2   0     1179.82     1252.20     20.68 o 
   1   2   0        1.23        2.61      3.23 o 
   2   2   0      282.59      288.68     11.88 o 
   3   2   0     1148.32     1103.86     28.30 o 
   4   2   0      112.17      105.83     10.05 o 
   5   2   0      198.78      190.37     13.02 o 
   6   2   0      242.04      260.46     17.67 o 
   7   2   0        0.37        0.00     12.33 o 
   8   2   0       83.52       88.76     13.64 o 
   9   2   0      220.50      234.45     12.24 o 
  10   2   0        6.74       15.07     13.10 o 
 -11   3   0       11.77        1.42     19.49 o 
 -10   3   0       31.10       36.86     10.29 o 
  -9   3   0        5.25        0.00      8.74 o 
  -8   3   0       49.50       32.04     10.60 o 
  -7   3   0       58.14       64.16     10.95 o 
  -6   3   0      459.62      476.02     14.95 o 
  -5   3   0      435.52      422.79     12.90 o 
  -4   3   0     2397.67     2388.48     40.65 o 
  -3   3   0      585.78      639.39     13.47 o 
  -2   3   0       82.18       82.68      4.82 o 
  -1   3   0     4897.45     4982.25    118.78 o 
   0   3   0     1257.74     1309.53     22.21 o 
   1   3   0       72.75       74.58      5.53 o 
   2   3   0      688.64      737.29     19.98 o 
   3   3   0        5.35        1.40      8.28 o 
   4   3   0      160.84      134.56     12.07 o 
   5   3   0       71.75       60.24     11.17 o 
   6   3   0      181.79      180.52     15.13 o 
   7   3   0       29.11       29.64     13.32 o 
   8   3   0       95.62      100.06     10.54 o 
   9   3   0      329.37      319.22     18.95 o 
  10   3   0       11.68        4.51     11.68 o 
 -10   4   0       18.84       11.85     19.76 o 
  -9   4   0        4.28        0.00     21.32 o 
  -8   4   0      401.35      399.98     15.65 o 
  -7   4   0        8.79        0.00     20.08 o 
  -6   4   0       39.82       37.51     28.42 o 
  -5   4   0      130.76      149.57      9.32 o 
  -4   4   0     1443.45     1438.63     26.46 o 
  -3   4   0      109.06       85.36      5.66 o 
  -2   4   0      113.30      158.33      4.96 o 
  -1   4   0        4.89        7.89      3.28 o 
   0   4   0      594.88      631.91     12.39 o 
   1   4   0      304.44      366.39      9.17 o 
   2   4   0        3.40        0.00      6.27 o 
   3   4   0      385.43      381.21     11.09 o 
   4   4   0       74.09       59.68     11.16 o 
   5   4   0       19.55       27.25     11.34 o 
   6   4   0        5.12       13.14      9.73 o 
   7   4   0      113.60      121.18     14.16 o 
   8   4   0      339.56      326.96     18.62 o 
   9   4   0       49.81       41.71     12.97 o 
  10   4   0       27.31       47.83     14.31 o 
 -10   5   0       95.77       94.49     22.31 o 
  -9   5   0        2.88        0.00     19.12 o 
  -8   5   0       20.28       17.61     19.27 o 
  -7   5   0      433.00      417.89     28.43 o 
  -6   5   0       97.00      118.25     22.53 o 
  -5   5   0      551.88      572.29     28.86 o 
  -4   5   0      259.33      238.26      9.70 o 
  -3   5   0      197.92      203.46      6.59 o 
  -2   5   0       92.79       98.78     14.05 o 
  -1   5   0       95.52       97.06      4.77 o 
   0   5   0        3.15        2.51      4.59 o 
   1   5   0       33.89       29.62      5.56 o 
   2   5   0      112.35       98.73      7.00 o 
   3   5   0       55.13       49.79      9.31 o 
   4   5   0       41.41       39.25     11.14 o 
   5   5   0      521.76      482.58     20.63 o 
   6   5   0       80.09       58.97     14.12 o 
   7   5   0       39.81       44.25     11.66 o 
   8   5   0      100.13      107.41     15.22 o 
   9   5   0        0.01        0.00     12.82 o 
 -10   6   0      114.37      105.51     22.40 o 
  -9   6   0       69.25       88.63     23.84 o 
  -8   6   0       79.73      103.65     21.70 o 
  -7   6   0      166.64      180.49     23.02 o 
  -6   6   0      174.74      166.48     24.48 o 
  -5   6   0      385.19      397.94     27.12 o 
  -4   6   0      840.95      856.27     33.62 o 
  -3   6   0       99.80      104.00     17.59 o 
  -2   6   0        7.27       15.13     14.36 o 
  -1   6   0      939.97      965.37     33.17 o 
   0   6   0       66.29       68.11      5.87 o 
   1   6   0      811.06      847.44     17.67 o 
   2   6   0      885.20      934.74     19.86 o 
   3   6   0        7.29        0.00      8.67 o 
   4   6   0       34.80       41.25     11.57 o 
   5   6   0      593.26      595.82     23.13 o 
   6   6   0       30.63       21.02     10.50 o 
   7   6   0       31.14       36.88     11.53 o 
   8   6   0       37.81       30.46     11.88 o 
   9   6   0        0.28        9.44     13.10 o 
  -9   7   0        5.26        3.02     19.49 o 
  -8   7   0       52.44       40.50     20.43 o 
  -7   7   0        0.43       15.35     20.30 o 
  -6   7   0        6.87       13.97     20.65 o 
  -5   7   0       46.52       43.97     22.37 o 
  -4   7   0      493.87      481.78     27.80 o 
  -3   7   0       95.27       99.11     20.28 o 
  -2   7   0      111.09      113.10     19.14 o 
  -1   7   0      794.93      787.47     31.21 o 
   0   7   0     1001.97      954.58     34.36 o 
   1   7   0      143.74      149.18     19.55 o 
   2   7   0     1259.33     1243.92     25.39 o 
   3   7   0      117.47      121.59     10.25 o 
   4   7   0        0.73        0.00     10.36 o 
   5   7   0      408.21      386.02     18.47 o 
   6   7   0        2.82        5.43     11.47 o 
   7   7   0      174.43      180.21     16.02 o 
   8   7   0       29.69       33.17     13.49 o 
  -9   8   0       24.49       53.99     21.53 o 
  -8   8   0       35.60       18.15     21.02 o 
  -7   8   0      155.50      148.81     23.52 o 
  -6   8   0        0.46        0.00     19.74 o 
  -5   8   0      129.40      109.00     21.94 o 
  -4   8   0      315.20      294.76     25.28 o 
  -3   8   0       46.67       61.15     21.60 o 
  -2   8   0       10.85        8.19     19.51 o 
  -1   8   0      730.15      724.14     31.97 o 
   0   8   0      159.88      159.31     20.59 o 
   1   8   0        0.30        4.92     17.72 o 
   2   8   0      304.43      299.43     22.80 o 
   3   8   0       90.66       89.95     19.85 o 
   4   8   0        7.86        2.44     15.56 o 
   5   8   0      190.14      188.05     11.83 o 
   6   8   0       12.52       32.48     12.29 o 
   7   8   0       16.82       11.60     10.89 o 
  -8   9   0        9.17       40.29     21.77 o 
  -7   9   0      206.14      211.49     25.63 o 
  -6   9   0        0.17        7.03     21.23 o 
  -5   9   0       27.05       31.41     20.48 o 
  -4   9   0      195.23      184.31     22.27 o 
  -3   9   0      321.59      319.44     26.75 o 
  -2   9   0        2.82       12.18     18.80 o 
  -1   9   0      105.79       93.48     20.02 o 
   0   9   0      184.21      175.95     22.11 o 
   1   9   0        0.44        0.00     16.92 o 
   2   9   0       43.83       45.55     19.10 o 
   3   9   0      171.68      156.01     21.34 o 
   4   9   0        4.04        0.00     18.52 o 
   5   9   0      123.98      136.16     19.44 o 
   6   9   0        5.60       33.84     15.95 o 
  -7  10   0       32.60       28.26     22.40 o 
  -6  10   0       43.21       83.01     23.37 o 
  -5  10   0       39.76       49.27     21.53 o 
  -4  10   0       11.62       22.53     20.48 o 
  -3  10   0        2.52        0.00     19.51 o 
  -2  10   0        4.49        0.00     18.97 o 
  -1  10   0       15.74       13.86     18.71 o 
   0  10   0       76.62       90.46     20.28 o 
   1  10   0        0.74        0.00     17.54 o 
   2  10   0        0.27       11.19     20.15 o 
   3  10   0       32.33       24.74     20.39 o 
   4  10   0       39.71       35.00     17.72 o 
   5  10   0       37.32       35.65     19.55 o 
  -5  11   0       75.61       82.29     22.74 o 
  -4  11   0       24.09       12.05     20.54 o 
  -3  11   0        2.17        0.00     20.00 o 
  -2  11   0        2.78        0.00     19.62 o 
  -1  11   0       10.02        6.01     21.84 o 
   0  11   0       58.08       53.30     20.07 o 
   1  11   0        0.89        0.00     20.61 o 
   2  11   0       10.16        0.00     20.37 o 
   3  11   0        1.83        0.00     19.05 o 
  -2  12   0        1.00        0.00     19.98 o 
  -1  12   0       26.52        8.47     20.69 o 
   0  12   0        8.46       21.92     22.81 o 
   0 -12   1       23.88       61.45     23.00 o 
   1 -12   1       35.93       23.04     22.57 o 
   2 -12   1        2.17        0.00     22.42 o 
   3 -12   1        1.54        0.00     20.39 o 
  -3 -11   1        1.31        0.00     20.37 o 
  -2 -11   1       27.82       39.42     19.20 o 
  -1 -11   1       13.86       12.57     18.51 o 
   0 -11   1        5.93        4.83     18.73 o 
   1 -11   1       13.94        0.00     18.90 o 
   2 -11   1        3.24        0.00     18.90 o 
   3 -11   1        0.09       10.71     22.27 o 
   4 -11   1      159.47      132.26     24.83 o 
   5 -11   1        1.67       10.67     21.34 o 
  -5 -10   1       48.40       39.53     18.82 o 
  -4 -10   1       46.48       57.31     18.04 o 
  -3 -10   1        1.69        8.17     17.46 o 
  -2 -10   1       14.18       16.73     19.74 o 
  -1 -10   1        0.13        0.00     18.79 o 
   0 -10   1        0.71        0.00     17.31 o 
   1 -10   1       25.40        0.80     17.98 o 
   2 -10   1        5.12        0.00     18.37 o 
   3 -10   1        3.57       19.42     21.45 o 
   4 -10   1      184.57      168.06     24.70 o 
   5 -10   1        6.94       25.95     21.17 o 
   6 -10   1        0.57       36.04     21.62 o 
   7 -10   1       39.11       66.77     22.61 o 
  -6  -9   1        0.01       21.81     15.24 o 
  -5  -9   1       58.93       85.22     19.16 o 
  -4  -9   1       10.23       16.43     18.30 o 
  -3  -9   1      136.83      127.10     18.67 o 
  -2  -9   1       17.77       14.66     18.10 o 
  -1  -9   1      123.32      109.88     18.79 o 
   0  -9   1       44.90       30.89     17.91 o 
   1  -9   1       82.83       88.93     21.45 o 
   2  -9   1       77.65       50.59     19.27 o 
   3  -9   1       21.46       14.29     18.69 o 
   4  -9   1      187.34      177.87     22.05 o 
   5  -9   1       14.36       24.66     20.71 o 
   6  -9   1       43.52       31.75     21.45 o 
   7  -9   1       62.09       63.71     22.11 o 
   8  -9   1       10.66       17.72     20.82 o 
  -7  -8   1       11.45       19.14     12.09 o 
  -6  -8   1        1.59        1.04     10.97 o 
  -5  -8   1        0.99        0.00      8.54 o 
  -4  -8   1       51.12       49.27     15.99 o 
  -3  -8   1       77.83       69.45     17.70 o 
  -2  -8   1      220.35      191.58     22.01 o 
  -1  -8   1      120.39      123.18     19.42 o 
   0  -8   1      413.88      395.09     24.25 o 
   1  -8   1      554.25      522.41     27.25 o 
   2  -8   1       80.58      102.38     20.73 o 
   3  -8   1       47.13       38.54     20.61 o 
   4  -8   1      249.89      224.70     23.86 o 
   5  -8   1       13.43        8.88     19.83 o 
   6  -8   1       12.07        1.38     22.03 o 
   7  -8   1       30.44       38.39     21.01 o 
   8  -8   1        4.34       44.40     22.93 o 
   9  -8   1        5.13        6.55     21.99 o 
  -8  -7   1        5.30       10.91     12.54 o 
  -7  -7   1        3.14       21.32     12.24 o 
  -6  -7   1      129.50      109.75     13.24 o 
  -5  -7   1        0.89        0.00     10.56 o 
  -4  -7   1       91.42       82.72     10.15 o 
  -3  -7   1      180.25      187.57     12.80 o 
  -2  -7   1       25.14       29.78      7.97 o 
  -1  -7   1      744.10      750.50     29.44 o 
   0  -7   1     1457.00     1380.19     42.79 o 
   1  -7   1      309.96      297.69     20.97 o 
   2  -7   1      346.50      336.68     23.93 o 
   3  -7   1      183.32      184.94     20.95 o 
   4  -7   1      212.70      200.20     22.80 o 
   5  -7   1      530.81      504.87     30.26 o 
   6  -7   1       11.04        0.00     21.92 o 
   7  -7   1        0.52       17.09     19.76 o 
   8  -7   1       15.71       28.28     20.52 o 
   9  -7   1        0.24        8.64     19.96 o 
  -9  -6   1       41.07       41.34     13.64 o 
  -8  -6   1       26.53       19.10     12.70 o 
  -7  -6   1        6.34       23.47     12.03 o 
  -6  -6   1      123.34      113.46     13.62 o 
  -5  -6   1        2.29        0.65     12.31 o 
  -4  -6   1      309.15      295.34     15.86 o 
  -3  -6   1       67.87       72.49      8.91 o 
  -2  -6   1       24.71       25.16      7.18 o 
  -1  -6   1      319.62      326.02      9.88 o 
   0  -6   1     1156.29     1131.49     34.88 o 
   1  -6   1       33.75       30.02     13.34 o 
   2  -6   1      229.66      230.63     17.70 o 
   3  -6   1      752.51      764.81     29.62 o 
   4  -6   1      107.76      100.38     20.07 o 
   5  -6   1       23.59       45.70     21.40 o 
   6  -6   1       53.21       72.92     22.78 o 
   7  -6   1       20.61       27.11     19.46 o 
   8  -6   1       59.53       67.18     20.48 o 
   9  -6   1       10.80        0.00     19.51 o 
  10  -6   1        0.03        6.21     19.57 o 
  -9  -5   1      213.61      225.33     16.86 o 
  -8  -5   1       55.82       48.15     13.39 o 
  -7  -5   1        0.17        0.00     12.70 o 
  -6  -5   1      765.01      766.21     27.24 o 
  -5  -5   1      244.72      254.88     16.17 o 
  -4  -5   1      129.76      120.64     13.41 o 
  -3  -5   1       15.10        8.84      8.73 o 
  -2  -5   1      237.20      239.52      8.84 o 
  -1  -5   1     1060.22     1082.63     34.55 o 
   0  -5   1       41.35       47.15      4.31 o 
   1  -5   1        8.21       28.22     11.96 o 
   2  -5   1      353.66      416.23     19.72 o 
   3  -5   1      223.15      209.86     11.12 o 
   4  -5   1     1113.85     1194.22     28.43 o 
   5  -5   1       61.33       62.30      8.08 o 
   6  -5   1      296.82      330.04     25.46 o 
   7  -5   1      104.75       70.22     21.68 o 
   8  -5   1       21.41       16.64     19.12 o 
   9  -5   1       86.11       79.25     20.87 o 
  10  -5   1        1.98        0.00     18.60 o 
 -10  -4   1       14.39       20.73     12.07 o 
  -9  -4   1       32.46       41.67     10.21 o 
  -8  -4   1      160.55      171.77     16.98 o 
  -7  -4   1      173.22      171.33     15.82 o 
  -6  -4   1      150.73      173.77     16.83 o 
  -5  -4   1      301.72      291.98     17.54 o 
  -4  -4   1      192.15      221.60     13.02 o 
  -3  -4   1        3.14        0.00      7.48 o 
  -2  -4   1       10.52        7.44      4.68 o 
  -1  -4   1      710.41      752.95     14.71 o 
   0  -4   1      208.39      166.65      5.47 o 
   1  -4   1      132.28      118.46     12.76 o 
   2  -4   1        9.20        7.01     11.75 o 
   3  -4   1        7.66       13.80      5.56 o 
   4  -4   1        0.60        0.00      5.81 o 
   5  -4   1       69.51       83.41      9.04 o 
   6  -4   1      101.58       83.16      9.26 o 
   7  -4   1       35.84       28.10     10.69 o 
   8  -4   1       41.28       29.22     11.30 o 
   9  -4   1      565.65      538.45     31.28 o 
  10  -4   1        4.46        0.00     21.19 o 
 -10  -3   1       43.35       39.36      9.28 o 
  -9  -3   1        7.23        0.00     14.01 o 
  -8  -3   1      233.46      266.58     18.08 o 
  -7  -3   1       70.97       50.03     15.86 o 
  -6  -3   1       21.97        3.06     14.07 o 
  -5  -3   1      369.21      382.26     17.96 o 
  -4  -3   1      143.39      194.46     11.92 o 
  -3  -3   1      366.50      329.39     13.39 o 
  -2  -3   1        1.34        1.25      6.72 o 
  -1  -3   1        4.46        5.27      5.27 o 
   0  -3   1        0.64        2.05      8.99 o 
   1  -3   1     4011.88     4035.57     97.00 o 
   2  -3   1        6.59       14.92      3.80 o 
   3  -3   1       10.79        3.04      4.53 o 
   4  -3   1       85.17       73.73      5.19 o 
   5  -3   1       10.35        8.20      8.09 o 
   6  -3   1      151.31      133.36     14.76 o 
   7  -3   1      433.85      430.05     15.43 o 
   8  -3   1        0.05        0.00     22.62 o 
   9  -3   1      386.62      385.62     15.68 o 
  10  -3   1       10.40       16.57     10.19 o 
  11  -3   1        6.82        4.81     11.02 o 
 -10  -2   1       65.22       73.78     14.76 o 
  -9  -2   1        2.37        0.00     12.37 o 
  -8  -2   1       16.86       20.15     13.00 o 
  -7  -2   1        5.72        0.00     12.67 o 
  -6  -2   1        7.12        3.84     11.38 o 
  -5  -2   1     1179.67     1216.33     33.11 o 
  -4  -2   1       26.93       31.81      8.54 o 
  -3  -2   1     1008.42     1007.92     25.97 o 
  -2  -2   1      336.55      359.93     12.46 o 
   0  -2   1      124.13      114.69      4.42 o 
   1  -2   1    14965.27    14130.57    225.40 o 
   2  -2   1      233.95      226.48      7.24 o 
   3  -2   1      405.25      385.79     10.08 o 
   4  -2   1     2734.89     2657.78     44.70 o 
   5  -2   1      159.88      174.57      8.75 o 
   6  -2   1       52.93       42.78     10.13 o 
   7  -2   1      126.83      133.40     14.35 o 
   8  -2   1      224.84      211.61      9.46 o 
   9  -2   1      220.86      239.38     13.09 o 
  10  -2   1       41.50       42.09     10.76 o 
  11  -2   1        3.57        0.00     12.66 o 
 -11  -1   1       12.34        2.47      8.60 o 
 -10  -1   1      119.47      102.17     16.71 o 
  -9  -1   1        7.14       10.13     12.24 o 
  -8  -1   1       12.12       23.43     10.59 o 
  -7  -1   1       62.96       77.99     12.13 o 
  -6  -1   1      186.63      197.17     12.32 o 
  -5  -1   1      899.06      839.80     18.69 o 
  -4  -1   1      518.10      543.98     16.41 o 
  -3  -1   1      354.57      329.54     11.62 o 
  -2  -1   1     1445.99     1374.56     32.37 o 
  -1  -1   1     2973.20     3146.07     66.47 o 
   0  -1   1     4159.83     4029.06     87.92 o 
   1  -1   1     6139.19     4583.09     97.64 o 
   2  -1   1        3.57        4.72      5.94 o 
   3  -1   1      798.24      800.03     15.82 o 
   4  -1   1     1483.15     1514.48     27.47 o 
   5  -1   1      166.28      155.29      9.85 o 
   6  -1   1       42.43       37.44      8.44 o 
   7  -1   1      103.05       96.49     10.40 o 
   8  -1   1        0.13        0.00      7.09 o 
   9  -1   1       92.29      108.54     15.51 o 
  10  -1   1        3.66        0.00     11.88 o 
  11  -1   1        1.94        1.96     10.27 o 
 -11   0   1       18.13       17.23      8.08 o 
 -10   0   1       54.57       57.12     12.22 o 
  -9   0   1       68.77       74.67     19.36 o 
  -8   0   1        2.04        5.56     10.30 o 
  -7   0   1        0.29        4.84      9.58 o 
  -6   0   1       96.96       95.76      9.20 o 
  -5   0   1      529.06      485.26     13.33 o 
  -4   0   1      887.03      866.35     17.66 o 
  -3   0   1      116.06      122.69      6.99 o 
  -2   0   1      685.41      706.05     18.49 o 
  -1   0   1     9902.07     9995.33    213.37 o 
   1   0   1     4020.61     3973.64     83.09 o 
   2   0   1     6835.45     6908.01    107.48 o 
   3   0   1      108.70       99.44      7.06 o 
   4   0   1     1473.50     1455.12     26.88 o 
   5   0   1     1413.27     1474.32     28.25 o 
   6   0   1       15.32       17.53      9.33 o 
   7   0   1      108.22      126.35     11.94 o 
   8   0   1        1.39        4.87      7.37 o 
   9   0   1       99.64       95.10     10.94 o 
  10   0   1        0.54        0.07     11.17 o 
  11   0   1        9.12       11.51     12.87 o 
 -11   1   1        2.13        0.00     10.88 o 
 -10   1   1      149.37      140.90     13.45 o 
  -9   1   1       35.20       35.27     11.22 o 
  -8   1   1        1.17        0.00     11.05 o 
  -7   1   1      248.90      221.49     12.68 o 
  -6   1   1      144.66      152.75      9.83 o 
  -5   1   1      249.07      227.39     15.24 o 
  -4   1   1     1023.26      964.59     24.57 o 
  -3   1   1        1.19        0.00      6.37 o 
  -2   1   1     1194.40     1209.13     21.41 o 
  -1   1   1     8475.51     8235.75    171.81 o 
   0   1   1        0.07        0.07      1.73 o 
   1   1   1      172.28      239.43      7.70 o 
   2   1   1       88.79       65.83      7.82 o 
   3   1   1      524.84      544.27     17.11 o 
   4   1   1      373.18      354.72     14.27 o 
   5   1   1      586.05      600.76     20.33 o 
   6   1   1        5.14        7.44     10.78 o 
   7   1   1       14.94       27.22      9.23 o 
   8   1   1       38.24       40.41     12.26 o 
   9   1   1       53.77       45.01     13.69 o 
  10   1   1       47.10       58.76     14.18 o 
 -11   2   1        4.74        0.00     10.81 o 
 -10   2   1      114.91      107.53     13.01 o 
  -9   2   1      456.60      460.20     16.98 o 
  -8   2   1       75.97       74.17     14.30 o 
  -7   2   1      301.21      291.69     13.36 o 
  -6   2   1       34.05       32.36      9.31 o 
  -5   2   1        5.84        0.00      7.26 o 
  -4   2   1     2012.06     1928.27     33.91 o 
  -3   2   1       52.43       67.96     10.05 o 
  -2   2   1      113.34      107.52      6.68 o 
  -1   2   1       66.09       62.46      5.57 o 
   0   2   1     9484.38     9260.38    262.63 o 
   1   2   1      377.07      395.44     12.35 o 
   2   2   1     5360.24     5171.80    109.06 o 
   3   2   1       85.31       80.75      5.53 o 
   4   2   1      357.06      335.78      9.97 o 
   5   2   1     1245.36     1248.75     23.80 o 
   6   2   1       14.06       12.13      8.55 o 
   7   2   1        0.17        0.00     11.83 o 
   8   2   1       27.06       35.85     13.26 o 
   9   2   1       82.75       94.84     13.99 o 
  10   2   1       35.89       45.03     14.21 o 
 -11   3   1        0.21        0.00      7.93 o 
 -10   3   1       70.01       58.28     16.55 o 
  -9   3   1      263.60      266.04     14.35 o 
  -8   3   1      154.18      149.16     12.69 o 
  -7   3   1      312.37      315.29     30.00 o 
  -6   3   1        0.44        0.00     12.20 o 
  -5   3   1       33.09       20.50      8.92 o 
  -4   3   1       88.35      105.33     10.44 o 
  -3   3   1     2622.14     2600.51     42.96 o 
  -2   3   1       16.30        4.48      4.90 o 
  -1   3   1     2557.51     2499.93     40.48 o 
   0   3   1     1715.32     1838.77     39.90 o 
   1   3   1       11.39       17.95      5.67 o 
   2   3   1      118.50      175.50      8.56 o 
   3   3   1      119.87      101.87      8.54 o 
   4   3   1      129.42      133.05     10.41 o 
   5   3   1      670.48      690.38     23.52 o 
   6   3   1        0.85        0.00     12.89 o 
   7   3   1       63.59       50.52     14.64 o 
   8   3   1      107.22      146.66     14.61 o 
   9   3   1       38.68       40.63     12.80 o 
  10   3   1        3.53        4.18     13.15 o 
 -11   4   1        1.43        0.00     21.32 o 
 -10   4   1       29.61       44.01     20.74 o 
  -9   4   1      706.74      738.36     35.82 o 
  -8   4   1       16.89       21.38     10.73 o 
  -7   4   1       27.37       20.77     21.43 o 
  -6   4   1      904.47      904.33     21.69 o 
  -5   4   1      571.43      566.03     15.11 o 
  -4   4   1     1056.86     1089.76     21.54 o 
  -3   4   1      391.35      371.01      9.87 o 
  -2   4   1        2.07        0.00      4.46 o 
  -1   4   1     2348.15     2351.93     44.27 o 
   0   4   1      617.37      586.20     12.16 o 
   1   4   1      358.08      353.51     11.06 o 
   2   4   1      727.12      879.44     23.17 o 
   3   4   1       41.35       37.10      8.67 o 
   4   4   1        2.40        0.34      8.66 o 
   5   4   1      778.38      810.27     26.10 o 
   6   4   1        0.62        0.00     13.13 o 
   7   4   1      504.95      441.86     21.47 o 
   8   4   1       60.63       73.16     13.28 o 
   9   4   1       79.76       87.43     15.48 o 
 -10   5   1       41.11       37.79     20.15 o 
  -9   5   1      410.56      442.29     31.17 o 
  -8   5   1       22.95       13.28     19.61 o 
  -7   5   1        2.60        0.00     21.14 o 
  -6   5   1      444.59      456.31     28.43 o 
  -5   5   1      595.09      579.68     15.40 o 
  -4   5   1      176.34      185.93      8.49 o 
  -3   5   1       10.16        0.00      5.47 o 
  -2   5   1      938.15      956.20     18.06 o 
  -1   5   1      219.08      250.99      7.68 o 
   0   5   1      350.36      333.41      9.18 o 
   1   5   1       50.21       49.42      6.35 o 
   2   5   1     1069.66     1120.30     22.29 o 
   3   5   1      444.52      472.23     17.29 o 
   4   5   1       10.02       21.36      9.83 o 
   5   5   1       28.35       22.37     11.44 o 
   6   5   1      450.71      455.29     21.17 o 
   7   5   1       21.20       13.26     12.41 o 
   8   5   1       26.58       22.70     11.75 o 
   9   5   1       74.38       64.96     15.02 o 
 -10   6   1        7.19        0.00     19.90 o 
  -9   6   1       79.25      102.55     22.03 o 
  -8   6   1        7.10        0.78     21.58 o 
  -7   6   1       23.19       30.44     20.43 o 
  -6   6   1       29.09       22.20     22.50 o 
  -5   6   1      541.25      495.88     28.97 o 
  -4   6   1       10.84        0.00     17.46 o 
  -3   6   1       33.38       51.88     17.22 o 
  -2   6   1      138.12      171.18     17.61 o 
  -1   6   1       33.64       23.67      5.82 o 
   0   6   1      558.56      531.50     18.48 o 
   1   6   1      318.19      303.41     18.00 o 
   2   6   1      283.69      311.13     11.39 o 
   3   6   1      266.15      256.33     13.66 o 
   4   6   1       88.48       84.86     11.64 o 
   5   6   1      170.28      166.77     15.24 o 
   6   6   1      108.42       78.11     13.13 o 
   7   6   1        2.87       13.36     11.23 o 
   8   6   1        4.39        7.65     12.91 o 
  -9   7   1       11.85       18.58     20.32 o 
  -8   7   1        3.75        1.25     22.44 o 
  -7   7   1      185.07      166.79     23.41 o 
  -6   7   1        0.59        0.00     21.99 o 
  -5   7   1      209.47      192.18     24.74 o 
  -4   7   1       25.52       59.06     20.39 o 
  -3   7   1        7.42       11.44     19.44 o 
  -2   7   1      125.94       87.77     18.99 o 
  -1   7   1      100.19      102.13     18.65 o 
   0   7   1      600.65      587.51     27.68 o 
   1   7   1      385.13      399.53     23.58 o 
   2   7   1        6.26        0.00      8.86 o 
   3   7   1      108.09       98.93     10.63 o 
   4   7   1      160.42      159.50     17.42 o 
   5   7   1        5.66        0.71     11.14 o 
   6   7   1       42.05       41.43     11.29 o 
   7   7   1       22.42       19.90     11.45 o 
   8   7   1        0.03        0.00     12.69 o 
  -9   8   1        0.83       19.03     20.80 o 
  -8   8   1       27.56       46.51     23.77 o 
  -7   8   1        0.37        0.00     20.50 o 
  -6   8   1       19.66       18.45     20.93 o 
  -5   8   1      400.16      379.31     26.58 o 
  -4   8   1        0.79        0.00     20.11 o 
  -3   8   1      411.23      380.74     27.44 o 
  -2   8   1      221.53      215.93     23.37 o 
  -1   8   1       49.22       50.50     21.90 o 
   0   8   1      507.35      495.68     27.72 o 
   1   8   1        8.19        8.53     18.24 o 
   2   8   1       73.54       70.79     20.22 o 
   3   8   1        0.43        0.00     16.19 o 
   4   8   1      210.43      200.30     20.46 o 
   5   8   1        4.79       11.45      9.33 o 
   6   8   1        9.59       27.42     11.14 o 
   7   8   1       74.97       71.39     14.23 o 
  -8   9   1       16.42       38.15     22.33 o 
  -7   9   1       42.60       40.70     22.59 o 
  -6   9   1       30.31       33.15     24.03 o 
  -5   9   1       13.97       34.36     22.61 o 
  -4   9   1       23.69       29.33     19.76 o 
  -3   9   1       44.66       35.99     19.81 o 
  -2   9   1      677.64      638.48     31.38 o 
  -1   9   1      157.99      163.15     21.14 o 
   0   9   1       28.81       14.40     17.52 o 
   1   9   1       26.28       37.03     17.93 o 
   2   9   1      242.32      221.54     21.55 o 
   3   9   1        0.03        9.63     20.02 o 
   4   9   1      119.27      134.71     20.15 o 
   5   9   1       46.94       45.13     17.50 o 
   6   9   1        0.63        0.00     17.27 o 
  -7  10   1       87.44      122.47     24.34 o 
  -6  10   1        8.22        0.00     21.34 o 
  -5  10   1       80.16       72.06     24.33 o 
  -4  10   1       87.61      123.49     22.80 o 
  -3  10   1        0.72        0.00     19.79 o 
  -2  10   1       46.02       59.99     20.56 o 
  -1  10   1      181.54      191.55     22.85 o 
   0  10   1        9.66        2.89     18.37 o 
   1  10   1       22.82       38.90     19.12 o 
   2  10   1        6.66        8.32     18.28 o 
   3  10   1        3.49        0.00     19.68 o 
   4  10   1       29.50       32.18     18.37 o 
  -5  11   1        0.59        0.00     23.47 o 
  -4  11   1      123.24      102.10     24.68 o 
  -3  11   1        0.37        0.00     20.30 o 
  -2  11   1       56.70       55.98     21.15 o 
  -1  11   1       56.22       30.93     20.35 o 
   0  11   1       27.86       22.67     19.87 o 
   1  11   1       79.98       64.60     20.71 o 
   2  11   1        1.06        0.00     19.23 o 
   3  11   1        2.97        0.00     19.31 o 
  -1 -12   2       49.18       50.95     22.37 o 
   0 -12   2       17.40        3.15     21.60 o 
   1 -12   2        4.45       24.81     22.24 o 
   2 -12   2       19.07       41.45     22.76 o 
   3 -12   2        0.81        7.84     20.30 o 
  -4 -11   2        1.29       10.61     19.68 o 
  -3 -11   2        4.96        0.00     17.80 o 
  -2 -11   2        6.61        0.00     19.20 o 
  -1 -11   2       19.60       22.55     20.28 o 
   0 -11   2        0.71        0.00     20.26 o 
   1 -11   2        4.91       10.05     20.80 o 
   2 -11   2        2.60        0.00     20.78 o 
   3 -11   2       20.81       20.95     19.70 o 
   4 -11   2       10.53        5.02     19.98 o 
   5 -11   2        8.47        4.29     21.36 o 
  -5 -10   2       47.09       65.53     18.71 o 
  -4 -10   2        1.79        0.00     18.26 o 
  -3 -10   2       51.73       66.32     19.72 o 
  -2 -10   2        6.08        0.00     16.62 o 
  -1 -10   2       23.93       11.14     18.49 o 
   0 -10   2      114.75       97.32     20.91 o 
   1 -10   2        0.67        0.00     17.44 o 
   2 -10   2       28.33       26.10     20.59 o 
   3 -10   2       57.25       66.30     22.14 o 
   4 -10   2       12.33       24.62     21.62 o 
   5 -10   2       52.64       58.09     21.66 o 
   6 -10   2       93.75       79.49     22.59 o 
   7 -10   2       39.46       59.10     23.82 o 
  -7  -9   2        0.02        5.69     15.37 o 
  -6  -9   2       49.23       46.90     16.92 o 
  -5  -9   2       15.06       25.43     17.27 o 
  -4  -9   2       35.50       29.57     16.27 o 
  -3  -9   2       73.93       64.81     16.92 o 
  -2  -9   2       14.55       40.59     18.19 o 
  -1  -9   2       34.35       14.51     18.41 o 
   0  -9   2       97.00       96.13     18.92 o 
   1  -9   2        0.37        0.00     17.57 o 
   2  -9   2       29.97       30.37     18.92 o 
   3  -9   2       86.71       79.15     19.44 o 
   4  -9   2       43.27       38.37     19.29 o 
   5  -9   2       59.02       27.42     22.46 o 
   6  -9   2        6.44       29.66     21.21 o 
   7  -9   2      115.35       99.37     22.33 o 
   8  -9   2       55.76       99.80     22.44 o 
  -8  -8   2        8.51       16.02     12.03 o 
  -7  -8   2        0.66        0.00     11.17 o 
  -6  -8   2       63.08       57.45      9.79 o 
  -5  -8   2      143.99      140.19     10.72 o 
  -4  -8   2       26.56       43.04     16.88 o 
  -3  -8   2      158.16      176.96     20.86 o 
  -2  -8   2      198.87      197.35     21.51 o 
  -1  -8   2      139.57      138.10     18.62 o 
   0  -8   2      617.01      592.44     28.58 o 
   1  -8   2      756.96      751.81     32.57 o 
   2  -8   2       30.44       33.82     19.23 o 
   3  -8   2      560.33      549.35     29.19 o 
   4  -8   2       54.89       69.55     21.21 o 
   5  -8   2      464.08      429.08     27.68 o 
   6  -8   2      207.46      214.27     23.75 o 
   7  -8   2        0.89        3.49     20.13 o 
   8  -8   2       43.48       76.09     21.64 o 
   9  -8   2      125.95      150.26     23.97 o 
  -8  -7   2        5.67        0.00     10.43 o 
  -7  -7   2        5.31       13.47     11.62 o 
  -6  -7   2       21.75       21.86     11.23 o 
  -5  -7   2      155.19      150.41      9.53 o 
  -4  -7   2      146.57      130.55     11.41 o 
  -3  -7   2      177.59      175.38     10.21 o 
  -2  -7   2      396.06      410.10     13.48 o 
  -1  -7   2      136.24      143.34     18.28 o 
   0  -7   2     1824.33     1766.14     50.76 o 
   1  -7   2     1292.09     1277.48     40.50 o 
   2  -7   2        0.13        0.00     16.51 o 
   3  -7   2      201.40      221.04     22.72 o 
   4  -7   2      313.38      322.50     27.20 o 
   5  -7   2        7.37        3.32      8.76 o 
   6  -7   2      335.51      349.33     27.40 o 
   7  -7   2      132.14      156.68     22.24 o 
   8  -7   2       12.28       50.48     20.87 o 
   9  -7   2      187.03      270.90     27.55 o 
  -9  -6   2       52.84       46.60     13.47 o 
  -8  -6   2      147.99      139.60     11.23 o 
  -7  -6   2       56.42       46.04     13.66 o 
  -6  -6   2       86.39       70.46     14.05 o 
  -5  -6   2      676.54      695.75     25.00 o 
  -4  -6   2        3.98       13.86     12.41 o 
  -3  -6   2     1139.53     1239.97     25.24 o 
  -2  -6   2      283.68      272.41     10.21 o 
  -1  -6   2        3.55        0.00      5.59 o 
   0  -6   2      311.19      318.68      8.33 o 
   1  -6   2     1063.08      998.91     32.25 o 
   2  -6   2       21.65       32.89     14.51 o 
   3  -6   2      429.41      411.80     22.81 o 
   4  -6   2      789.79      806.91     33.00 o 
   5  -6   2       26.39       35.84     11.69 o 
   6  -6   2      409.27      419.58     29.66 o 
   7  -6   2        1.73        0.00     18.75 o 
   8  -6   2       25.28       10.88     19.92 o 
   9  -6   2       60.90       35.99     20.22 o 
  10  -6   2        9.20        0.60     19.70 o 
 -10  -5   2       67.19       71.78     14.23 o 
  -9  -5   2       14.07        0.00     12.39 o 
  -8  -5   2        2.86        3.47     13.39 o 
  -7  -5   2       43.60       52.85     14.08 o 
  -6  -5   2       90.92       85.98     14.36 o 
  -5  -5   2     1098.82     1092.01     33.09 o 
  -4  -5   2       47.16       39.29     11.83 o 
  -3  -5   2       87.44       40.33      7.33 o 
  -2  -5   2       15.04       14.43      6.62 o 
  -1  -5   2      760.24      752.03     15.28 o 
   0  -5   2        2.93        0.00      4.18 o 
   1  -5   2      718.23      747.98     25.20 o 
   2  -5   2      174.44      190.43     15.13 o 
   3  -5   2      272.86      275.33      7.76 o 
   4  -5   2      349.53      350.90     13.21 o 
   5  -5   2       58.03       53.69     13.84 o 
   6  -5   2       61.18       54.96     20.78 o 
   7  -5   2       40.60       52.79     20.71 o 
   8  -5   2       47.42       23.97     18.77 o 
   9  -5   2       65.83       52.64     22.24 o 
  10  -5   2       10.79       26.70     19.90 o 
 -10  -4   2       37.72       31.94     13.82 o 
  -9  -4   2       30.48       24.33     13.49 o 
  -8  -4   2       74.09      111.50     16.10 o 
  -7  -4   2      200.65      217.55     17.07 o 
  -6  -4   2      113.94       80.98     13.88 o 
  -5  -4   2       95.95      106.18     14.14 o 
  -4  -4   2        4.43        9.64      8.88 o 
  -3  -4   2       25.41       19.07      7.78 o 
  -2  -4   2      109.95       93.18      6.09 o 
  -1  -4   2      135.44      131.54     15.34 o 
   0  -4   2      569.28      583.48     11.46 o 
   1  -4   2       59.65       44.01     10.19 o 
   2  -4   2      838.58      980.89     17.59 o 
   3  -4   2      324.90      340.33      9.14 o 
   4  -4   2      379.06      376.36      8.84 o 
   5  -4   2      328.21      320.36     10.79 o 
   6  -4   2       42.08       34.02     16.02 o 
   7  -4   2       37.21       30.16      9.74 o 
   8  -4   2      259.67      189.71     39.12 o 
   9  -4   2       56.51       20.71     19.21 o 
  10  -4   2       21.50       17.93     19.64 o 
 -10  -3   2       42.27       45.70     14.53 o 
  -9  -3   2       77.28       72.90     14.51 o 
  -8  -3   2       87.46       71.76     15.52 o 
  -7  -3   2       97.61       79.39     14.64 o 
  -6  -3   2      457.43      432.38     20.13 o 
  -5  -3   2       86.08       89.50      7.24 o 
  -4  -3   2       69.11       63.09      9.68 o 
  -3  -3   2      111.13      106.02      8.88 o 
  -2  -3   2       56.10       40.74      7.67 o 
  -1  -3   2     5666.49     5742.02     89.71 o 
   0  -3   2     2466.58     2632.72     42.17 o 
   1  -3   2      617.07      628.48     11.97 o 
   2  -3   2      160.43      189.12      6.17 o 
   3  -3   2       58.13       63.19      4.39 o 
   4  -3   2      647.92      615.66     11.02 o 
   5  -3   2       14.93       16.72     12.06 o 
   6  -3   2      407.64      408.33     23.86 o 
   7  -3   2        8.83        0.00     15.97 o 
   8  -3   2      616.40      621.13     18.59 o 
   9  -3   2       70.35       75.55     10.85 o 
  10  -3   2       20.48       17.22     10.37 o 
 -11  -2   2       13.69        7.44     15.07 o 
 -10  -2   2       91.62      103.16     17.24 o 
  -9  -2   2      114.43      124.65     15.60 o 
  -8  -2   2        0.59        0.00     12.46 o 
  -7  -2   2      314.88      344.40     19.23 o 
  -6  -2   2      594.34      629.34     23.23 o 
  -5  -2   2      163.69      143.01      9.21 o 
  -4  -2   2       72.54       97.43      5.86 o 
  -3  -2   2      207.01      243.47     11.44 o 
  -2  -2   2       12.16        5.54      6.14 o 
  -1  -2   2     7594.04     7879.93    169.57 o 
   0  -2   2       55.06       58.10      4.78 o 
   1  -2   2       74.69       64.17      4.41 o 
   2  -2   2     2024.11     1937.75     25.94 o 
   3  -2   2      919.74      946.66     17.98 o 
   4  -2   2      771.44      787.50     20.23 o 
   5  -2   2      168.18      155.22      8.76 o 
   6  -2   2       63.65       74.57      9.25 o 
   7  -2   2       48.69       55.65     10.43 o 
   8  -2   2      116.18      138.20     13.44 o 
   9  -2   2      238.02      233.05     13.14 o 
  10  -2   2        4.35        9.42     10.57 o 
 -11  -1   2        0.33        0.00     12.89 o 
 -10  -1   2      139.95      127.30     16.30 o 
  -9  -1   2        0.26        3.29     10.01 o 
  -8  -1   2       20.00       22.37     11.29 o 
  -7  -1   2      365.58      373.96     15.14 o 
  -6  -1   2      412.64      408.70     13.77 o 
  -5  -1   2     1234.25     1411.52     28.91 o 
  -4  -1   2       13.86        3.68      5.99 o 
  -3  -1   2       61.76       48.26      8.54 o 
  -2  -1   2      184.99      179.27     10.88 o 
  -1  -1   2     2547.67     2592.77     55.67 o 
   2  -1   2    10727.36    10106.21    250.10 o 
   3  -1   2     2862.40     2962.37     48.30 o 
   4  -1   2     1358.07     1336.05     24.71 o 
   5  -1   2      506.46      471.47     13.24 o 
   6  -1   2      221.13      234.40     11.01 o 
   7  -1   2      248.83      250.31     12.70 o 
   8  -1   2      365.59      363.44     15.35 o 
   9  -1   2      294.59      300.24     15.10 o 
  10  -1   2        0.29        0.00      9.66 o 
 -11   0   2        2.11        0.39     10.54 o 
 -10   0   2       37.21       19.97     10.56 o 
  -9   0   2        1.24       18.89     11.01 o 
  -8   0   2      188.33      149.72     27.11 o 
  -7   0   2      702.06      712.60     19.84 o 
  -6   0   2        5.00       17.45     19.34 o 
  -5   0   2     1452.89     1517.60     35.89 o 
  -4   0   2     1052.08     1058.31     20.65 o 
  -3   0   2     4468.39     4285.86    102.72 o 
  -2   0   2    12214.08    12849.23    267.02 o 
  -1   0   2       35.23       54.60      4.44 o 
   0   0   2    10476.44     9915.02    209.29 o 
   1   0   2     3596.79     3685.66     77.72 o 
   2   0   2      856.13      900.35     17.09 o 
   3   0   2      232.16      298.76     15.14 o 
   4   0   2     1467.79     1530.60     34.40 o 
   5   0   2     1512.83     1598.59     30.27 o 
   6   0   2      114.20       98.16      9.64 o 
   7   0   2      137.13      141.82     11.66 o 
   8   0   2      590.09      582.74     18.37 o 
   9   0   2       96.57      106.92     11.45 o 
  10   0   2        0.29        0.00     12.74 o 
 -11   1   2        9.55        1.65     10.48 o 
 -10   1   2       16.12        0.00     15.34 o 
  -9   1   2       36.57       43.04     10.39 o 
  -8   1   2       57.72       38.26     11.58 o 
  -7   1   2      266.31      269.85     13.07 o 
  -6   1   2      640.23      638.36     16.93 o 
  -5   1   2      322.31      292.24     11.18 o 
  -4   1   2     2067.16     2184.23     37.82 o 
  -3   1   2      762.13      725.59     15.38 o 
  -2   1   2      118.75      111.72      7.49 o 
  -1   1   2      506.24      497.43     13.02 o 
   0   1   2     5088.85     5105.78    106.35 o 
   1   1   2      324.62      393.99     12.67 o 
   2   1   2     9047.49     8849.59    183.82 o 
   3   1   2      979.75      963.39     25.02 o 
   4   1   2       25.05       18.62      8.02 o 
   5   1   2      429.74      495.08     18.10 o 
   6   1   2       54.36       55.46     11.77 o 
   7   1   2        0.40        0.00     13.47 o 
   8   1   2      652.92      683.75     26.25 o 
   9   1   2       30.25       34.88     13.79 o 
  10   1   2       25.40       29.01     13.69 o 
 -11   2   2        0.12        0.00     13.96 o 
 -10   2   2      178.55      162.16     13.94 o 
  -9   2   2       47.14       30.20      9.98 o 
  -8   2   2      106.71       95.70     13.17 o 
  -7   2   2      127.44      131.10     12.01 o 
  -6   2   2      934.50      956.50     22.36 o 
  -5   2   2      328.92      317.91     11.51 o 
  -4   2   2      586.41      603.09     14.54 o 
  -3   2   2       74.09       51.63      6.21 o 
  -2   2   2     1156.62     1079.24     19.77 o 
  -1   2   2       74.89       71.06      9.21 o 
   0   2   2      989.15     1057.74     19.11 o 
   1   2   2      319.98      308.21     11.30 o 
   2   2   2      174.34      172.30      9.51 o 
   3   2   2      869.52      873.88     23.37 o 
   4   2   2      914.81      913.39     25.95 o 
   5   2   2      103.40      101.28     11.29 o 
   6   2   2        0.32        3.23     11.49 o 
   7   2   2        7.41       14.33     12.55 o 
   8   2   2      198.64      175.02     15.20 o 
   9   2   2      189.55      181.64     17.26 o 
  10   2   2        0.04        0.00     13.34 o 
 -11   3   2       27.48       29.72     19.80 o 
 -10   3   2       28.54       15.10     11.19 o 
  -9   3   2        0.71        0.00     10.60 o 
  -8   3   2       38.01       43.15     15.83 o 
  -7   3   2      261.06      245.72     23.76 o 
  -6   3   2      958.61      950.89     22.11 o 
  -5   3   2     1573.50     1519.22     29.02 o 
  -4   3   2      287.87      310.46     15.73 o 
  -3   3   2       28.17       25.49      7.33 o 
  -2   3   2      656.14      649.44     13.54 o 
  -1   3   2     1166.65     1222.77     21.54 o 
   0   3   2      762.16      726.96     14.34 o 
   1   3   2     1096.90     1098.99     26.47 o 
   2   3   2       12.30       12.85      5.97 o 
   3   3   2       40.42       92.79      9.61 o 
   4   3   2      714.91      649.07     20.82 o 
   5   3   2       33.63       28.97     10.75 o 
   6   3   2       15.79       16.94     13.45 o 
   7   3   2      205.35      178.47     15.33 o 
   8   3   2       15.56        0.00     11.77 o 
   9   3   2       77.16       86.39     15.48 o 
  10   3   2       26.22       62.23     13.82 o 
 -11   4   2       29.21        0.00     20.54 o 
 -10   4   2       60.00       24.03     20.71 o 
  -9   4   2       29.39       11.75     22.03 o 
  -8   4   2      257.35      253.82     13.53 o 
  -7   4   2      581.64      591.20     18.77 o 
  -6   4   2       64.90       65.44     10.73 o 
  -5   4   2      809.41      763.89     18.23 o 
  -4   4   2     1547.25     1591.78     29.15 o 
  -3   4   2      225.07      217.76      9.73 o 
  -2   4   2      758.45      757.74     16.88 o 
  -1   4   2       84.01       90.04      5.82 o 
   0   4   2     1267.03     1305.08     25.06 o 
   1   4   2      179.25      234.70     12.43 o 
   2   4   2        7.86        0.58      7.67 o 
   3   4   2      131.43      152.67     10.35 o 
   4   4   2      330.08      324.26     15.33 o 
   5   4   2        4.19        0.35     12.52 o 
   6   4   2       19.29       17.22     12.20 o 
   7   4   2        8.80       13.36     11.23 o 
   8   4   2      104.25       86.60     14.96 o 
   9   4   2       41.83       25.74     14.07 o 
 -10   5   2      323.38      300.75     26.97 o 
  -9   5   2        4.01       21.23     20.58 o 
  -8   5   2       92.14       89.32     21.10 o 
  -7   5   2      151.83      132.60     23.69 o 
  -6   5   2      150.17      148.06     23.51 o 
  -5   5   2      253.01      255.51     11.60 o 
  -4   5   2       22.43       10.15      7.48 o 
  -3   5   2       48.93       41.03      6.38 o 
  -2   5   2       91.10       88.18      6.98 o 
  -1   5   2      442.63      466.81     11.51 o 
   0   5   2       15.09       17.73      5.83 o 
   1   5   2      292.03      276.16      9.74 o 
   2   5   2        7.19        6.95      7.14 o 
   3   5   2       78.66       79.97     11.25 o 
   4   5   2      622.62      621.95     22.76 o 
   5   5   2       20.33       19.59     11.68 o 
   6   5   2        4.70        3.88     12.46 o 
   7   5   2       26.00       36.73     11.92 o 
   8   5   2       15.98       22.98     12.22 o 
   9   5   2       42.00       51.54     14.81 o 
 -10   6   2      149.41      169.63     24.36 o 
  -9   6   2       13.21       31.45     20.50 o 
  -8   6   2      131.42      138.88     22.55 o 
  -7   6   2       36.31       32.33     20.74 o 
  -6   6   2        1.98        0.00     21.77 o 
  -5   6   2       42.17       59.17     20.87 o 
  -4   6   2       36.29       63.02     19.07 o 
  -3   6   2       18.87       29.53     17.40 o 
  -2   6   2      178.55      184.87     18.73 o 
  -1   6   2      161.90      157.75      8.03 o 
   0   6   2       24.90       37.46      7.13 o 
   1   6   2      328.99      331.40     11.64 o 
   2   6   2      305.76      332.16     12.65 o 
   3   6   2       66.26       72.77     12.00 o 
   4   6   2      530.31      498.92     21.01 o 
   5   6   2      283.81      267.58     17.03 o 
   6   6   2        0.59        0.00     10.13 o 
   7   6   2       19.13       24.89     11.64 o 
   8   6   2       33.17       28.93     13.80 o 
  -9   7   2        4.82        0.00     19.94 o 
  -8   7   2      134.95      118.53     22.89 o 
  -7   7   2       15.08       44.58     21.27 o 
  -6   7   2       38.35       37.14     20.74 o 
  -5   7   2      409.24      376.40     27.52 o 
  -4   7   2      256.11      317.13     25.35 o 
  -3   7   2       91.51       98.94     20.95 o 
  -2   7   2      192.03      181.66     21.30 o 
  -1   7   2       56.27       53.18     18.37 o 
   0   7   2       10.86       17.80     17.59 o 
   1   7   2       39.31       45.85     17.46 o 
   2   7   2      385.38      395.98     14.33 o 
   3   7   2      125.68      121.23     11.20 o 
   4   7   2      110.04      112.62     10.84 o 
   5   7   2       52.68       45.31     12.39 o 
   6   7   2       20.69       13.79     10.97 o 
   7   7   2       56.73       68.09     14.46 o 
  -9   8   2        9.09        0.00     19.96 o 
  -8   8   2       30.69       41.21     23.41 o 
  -7   8   2       27.61       34.40     21.79 o 
  -6   8   2        0.11        0.00     20.50 o 
  -5   8   2       20.25       15.30     19.55 o 
  -4   8   2      182.17      184.16     25.00 o 
  -3   8   2        7.28       31.32     20.93 o 
  -2   8   2       72.45       78.14     21.47 o 
  -1   8   2      764.05      761.64     33.90 o 
   0   8   2       11.50        1.77     19.03 o 
   1   8   2        1.14        0.00     17.65 o 
   2   8   2       21.38       36.84     19.36 o 
   3   8   2       48.79       49.06     19.03 o 
   4   8   2       30.51       54.88     17.76 o 
   5   8   2      131.33      146.96     12.09 o 
   6   8   2       31.12       51.36     13.84 o 
  -8   9   2        2.62       22.63     21.75 o 
  -7   9   2       72.28       62.03     22.85 o 
  -6   9   2        0.21        4.22     23.60 o 
  -5   9   2        6.44       55.33     20.86 o 
  -4   9   2       74.21       87.14     21.43 o 
  -3   9   2       13.97       28.77     19.53 o 
  -2   9   2        0.62        0.00     18.24 o 
  -1   9   2        3.71       33.35     18.39 o 
   0   9   2       91.71       84.17     18.80 o 
   1   9   2        8.40       18.15     17.55 o 
   2   9   2       12.66        0.00     17.07 o 
   3   9   2       32.74       27.91     17.98 o 
   4   9   2        0.74        0.00     17.57 o 
   5   9   2       29.02       60.65     19.72 o 
  -7  10   2        2.56       40.03     23.26 o 
  -6  10   2       25.88       28.49     22.14 o 
  -5  10   2       61.67       87.43     22.68 o 
  -4  10   2       13.84       21.62     21.08 o 
  -3  10   2       81.24       76.07     23.77 o 
  -2  10   2       38.10       43.17     20.45 o 
  -1  10   2       33.02       36.08     20.07 o 
   0  10   2      289.19      312.04     25.39 o 
   1  10   2       19.02       30.30     19.40 o 
   2  10   2       15.98       19.51     21.08 o 
   3  10   2        0.58        1.47     18.34 o 
   4  10   2        1.93        0.00     19.40 o 
  -5  11   2      116.36      144.43     24.77 o 
  -4  11   2        1.33       12.83     21.04 o 
  -3  11   2       75.59       91.46     24.40 o 
  -2  11   2       11.07        0.00     20.05 o 
  -1  11   2       10.94       23.95     20.17 o 
   0  11   2      178.50      163.30     23.21 o 
   1  11   2        1.82        1.64     19.48 o 
   2  11   2        0.02        0.00     19.21 o 
  -1 -12   3        0.00        0.00     20.24 o 
   0 -12   3       13.64       11.10     21.12 o 
   1 -12   3       31.97       38.07     21.92 o 
   2 -12   3        1.44        0.00     21.32 o 
   3 -12   3       21.78        0.00     21.71 o 
  -4 -11   3       23.18       24.96     19.42 o 
  -3 -11   3       36.18       39.12     19.90 o 
  -2 -11   3       29.37       18.56     19.25 o 
  -1 -11   3       40.74       28.34     19.81 o 
   0 -11   3        5.31       21.51     18.10 o 
   1 -11   3        6.64        0.00     19.96 o 
   2 -11   3        8.91        9.44     20.63 o 
   3 -11   3        7.54        6.64     18.93 o 
   4 -11   3       25.11       10.78     11.96 o 
   5 -11   3       12.26       10.58     12.15 o 
  -5 -10   3       15.16       15.37     17.16 o 
  -4 -10   3        2.80       22.87     17.89 o 
  -3 -10   3        0.01        0.00     17.72 o 
  -2 -10   3        1.45        0.00     17.46 o 
  -1 -10   3       72.17       78.56     17.63 o 
   0 -10   3       66.16       55.74     19.27 o 
   1 -10   3        0.25        0.00     16.70 o 
   2 -10   3       17.04        1.81     18.10 o 
   3 -10   3        4.98       17.22     18.08 o 
   4 -10   3       91.70      114.24     13.05 o 
   5 -10   3       42.78       50.65     12.75 o 
   6 -10   3       12.86       30.54     20.78 o 
   7 -10   3       20.92       21.43     23.02 o 
  -6  -9   3       15.61        8.30     15.46 o 
  -5  -9   3       50.05       49.12     16.94 o 
  -4  -9   3        9.29       10.47     14.57 o 
  -3  -9   3       77.43       74.66     17.63 o 
  -2  -9   3        0.24        0.00     15.11 o 
  -1  -9   3      374.35      342.65     23.58 o 
   0  -9   3      134.08      134.72     20.89 o 
   1  -9   3       37.18       11.77     17.83 o 
   2  -9   3       13.14        7.72     18.11 o 
   3  -9   3       13.97       12.37     19.61 o 
   4  -9   3      710.96      706.01     21.15 o 
   5  -9   3        2.98       21.63     11.59 o 
   6  -9   3        0.32       17.11     21.99 o 
   7  -9   3        3.92       43.17     21.01 o 
   8  -9   3       11.70       12.83     20.63 o 
  -8  -8   3        7.41        9.33     11.49 o 
  -7  -8   3        2.40        2.00      9.74 o 
  -6  -8   3       49.70       46.69      7.22 o 
  -5  -8   3        7.35        2.14     10.04 o 
  -4  -8   3        6.15        0.00     15.24 o 
  -3  -8   3      180.76      165.00     19.57 o 
  -2  -8   3      118.16      114.17     19.03 o 
  -1  -8   3      191.00      211.34     19.03 o 
   0  -8   3      186.42      203.58     19.46 o 
   1  -8   3      317.14      337.84     24.48 o 
   2  -8   3      109.65      126.91     20.35 o 
   3  -8   3       72.57      102.45     20.82 o 
   4  -8   3      240.37      254.23     15.14 o 
   5  -8   3      318.65      341.18     26.12 o 
   6  -8   3        5.65       17.44     19.53 o 
   7  -8   3       51.85       53.13     22.46 o 
   8  -8   3      115.57      125.92     23.95 o 
  -8  -7   3       27.66       34.87     14.05 o 
  -7  -7   3       26.37       44.45     12.14 o 
  -6  -7   3       31.03       45.44     12.76 o 
  -5  -7   3        2.15       10.86     12.50 o 
  -4  -7   3        3.60        0.00      7.76 o 
  -3  -7   3       82.82       75.48     10.36 o 
  -2  -7   3      113.17      104.59      9.37 o 
  -1  -7   3      521.39      528.27     24.10 o 
   0  -7   3      282.89      337.35     21.02 o 
   1  -7   3      322.95      263.03     20.89 o 
   2  -7   3      125.81      117.10     18.15 o 
   3  -7   3       88.37       53.48     20.76 o 
   4  -7   3       20.77       16.24     15.51 o 
   5  -7   3      210.01      129.63     14.05 o 
   6  -7   3       29.11       45.54     19.74 o 
   7  -7   3       18.65       40.69     19.44 o 
   8  -7   3      121.73      138.31     22.76 o 
   9  -7   3        2.38        0.00     18.71 o 
  -9  -6   3      111.15      131.74     15.76 o 
  -8  -6   3        8.25       13.47     12.54 o 
  -7  -6   3        7.72        0.00     10.95 o 
  -6  -6   3      213.69      238.00     16.47 o 
  -5  -6   3       86.50       94.23     15.09 o 
  -4  -6   3      787.19      812.60     26.32 o 
  -3  -6   3      387.33      387.38     12.80 o 
  -2  -6   3       36.82       44.62      6.93 o 
  -1  -6   3      610.09      595.12     13.41 o 
   0  -6   3     1206.89     1152.48     20.84 o 
   1  -6   3       32.59       40.85     12.78 o 
   2  -6   3      108.48      110.18     15.24 o 
   3  -6   3      817.09      858.73     23.29 o 
   4  -6   3       24.35       33.62      9.63 o 
   5  -6   3      246.41      268.61     14.48 o 
   6  -6   3        1.37        0.00     19.90 o 
   7  -6   3        2.68       16.64     18.34 o 
   8  -6   3      240.08      208.21     23.62 o 
   9  -6   3       19.40       16.49     19.79 o 
 -10  -5   3        5.69       19.64     15.13 o 
  -9  -5   3      159.44      185.30     18.67 o 
  -8  -5   3        6.09        0.00     11.96 o 
  -7  -5   3       29.38       24.64     12.35 o 
  -6  -5   3      626.38      592.64     24.08 o 
  -5  -5   3       16.57       23.00      9.02 o 
  -4  -5   3     1253.57     1261.03     34.51 o 
  -3  -5   3       26.34        3.17      5.34 o 
  -2  -5   3      290.68      319.17      9.89 o 
  -1  -5   3      368.03      391.43     10.21 o 
   0  -5   3      170.09      167.33      6.45 o 
   1  -5   3     2029.78     2089.63     54.79 o 
   2  -5   3      575.15      588.95     15.16 o 
   3  -5   3      792.77      780.25     13.39 o 
   4  -5   3       14.33        1.53      5.94 o 
   5  -5   3        9.78       12.68      6.62 o 
   6  -5   3      211.46      218.93     23.28 o 
   7  -5   3       27.17       15.00     18.86 o 
   8  -5   3      140.90      158.71     21.32 o 
   9  -5   3       10.08       25.13     21.04 o 
  10  -5   3        5.99        2.89     19.14 o 
 -10  -4   3        0.14        0.00     13.10 o 
  -9  -4   3       14.02       30.58     15.22 o 
  -8  -4   3      201.16      204.31     16.79 o 
  -7  -4   3       28.80       25.97     15.28 o 
  -6  -4   3      816.46      798.39     27.78 o 
  -5  -4   3      243.06      240.66      9.95 o 
  -4  -4   3       50.55       44.75      7.01 o 
  -3  -4   3     3715.35     3825.69     84.34 o 
  -2  -4   3      867.68      896.44     17.49 o 
  -1  -4   3     3419.04     3482.44     55.81 o 
   0  -4   3      622.10      571.15     11.69 o 
   1  -4   3       98.23       94.24      4.60 o 
   2  -4   3      335.38      392.44      7.95 o 
   3  -4   3        6.13        2.18      3.29 o 
   4  -4   3        3.76        0.00      5.16 o 
   5  -4   3       20.67       19.13      6.19 o 
   6  -4   3     1020.44     1041.52     23.19 o 
   7  -4   3        9.96        0.00     18.88 o 
   8  -4   3       29.01       21.98      7.22 o 
   9  -4   3      190.37      193.64     22.93 o 
  10  -4   3        3.94        0.00     18.79 o 
 -10  -3   3        0.76        0.00     13.56 o 
  -9  -3   3      114.53      126.26     15.93 o 
  -8  -3   3      402.50      373.94     20.71 o 
  -7  -3   3       16.41       13.51     13.45 o 
  -6  -3   3      532.80      533.47     22.27 o 
  -5  -3   3      234.74      235.64      9.05 o 
  -4  -3   3      280.70      312.98      9.54 o 
  -3  -3   3     1935.33     2005.36     33.19 o 
  -2  -3   3     1456.03     1530.54     25.81 o 
  -1  -3   3      337.30      339.51      7.39 o 
   0  -3   3     1641.20     1668.24     22.81 o 
   1  -3   3      110.76      111.14      4.91 o 
   2  -3   3      672.28      705.26     11.37 o 
   3  -3   3     1048.46      974.17     15.68 o 
   4  -3   3      457.25      440.52      9.30 o 
   5  -3   3       61.45       43.72      9.93 o 
   6  -3   3      242.90      240.86     11.28 o 
   7  -3   3      192.90      189.23     12.18 o 
   8  -3   3       33.85       19.71     10.85 o 
   9  -3   3      103.75      130.53     11.91 o 
  10  -3   3       15.96        5.83     10.33 o 
 -11  -2   3       49.06       64.45     17.05 o 
 -10  -2   3       14.27        0.00     14.83 o 
  -9  -2   3      127.36      138.81     15.80 o 
  -8  -2   3      471.44      468.31     23.90 o 
  -7  -2   3       19.76       23.37     15.52 o 
  -6  -2   3      225.73      225.35     15.78 o 
  -5  -2   3     1544.53     1540.39     26.66 o 
  -4  -2   3        9.19        7.30      5.15 o 
  -3  -2   3       99.92      100.10      6.29 o 
  -2  -2   3      609.75      676.41     13.59 o 
   0  -2   3     5469.64     5451.99     82.15 o 
   1  -2   3      353.23      336.89      7.13 o 
   2  -2   3     1391.72     1361.86     75.82 o 
   3  -2   3     2245.08     2260.72     66.01 o 
   4  -2   3     2381.52     2461.72     52.32 o 
   5  -2   3        9.03        9.77      7.19 o 
   6  -2   3      280.19      272.13     12.11 o 
   7  -2   3       91.44      102.62     10.46 o 
   8  -2   3       48.73       49.51     10.29 o 
   9  -2   3       67.53       79.79     11.50 o 
  10  -2   3       24.76       17.03     11.05 o 
 -11  -1   3       38.05       49.72     14.96 o 
 -10  -1   3      130.39      172.01     14.51 o 
  -9  -1   3      227.92      220.23     27.37 o 
  -8  -1   3      101.10      122.61     13.09 o 
  -7  -1   3       21.43       43.95     27.29 o 
  -6  -1   3       91.71      115.56     12.06 o 
  -5  -1   3        2.31       17.59      7.50 o 
  -4  -1   3      458.28      428.71     16.16 o 
  -3  -1   3     1109.21     1157.76     16.77 o 
  -2  -1   3       20.37       30.21      7.76 o 
  -1  -1   3       73.40       69.38      4.84 o 
   0  -1   3      322.05      270.66      6.60 o 
   1  -1   3       11.68        8.68      4.77 o 
   2  -1   3     2993.23     2864.14     37.51 o 
   3  -1   3      470.21      498.16      9.19 o 
   4  -1   3     4131.03     4107.23     66.92 o 
   5  -1   3       76.88       66.40      7.63 o 
   6  -1   3      226.23      223.23     11.78 o 
   7  -1   3       78.22       94.00     13.27 o 
   8  -1   3       16.87        0.00      9.83 o 
   9  -1   3       44.92       52.04     23.23 o 
  10  -1   3       66.06       73.58     12.25 o 
 -11   0   3       55.02       48.67     11.49 o 
 -10   0   3      151.08      173.15     20.72 o 
  -9   0   3      139.52      122.40     13.30 o 
  -8   0   3      111.92      122.89     13.18 o 
  -7   0   3        7.22        6.59     21.34 o 
  -6   0   3      189.16      189.61     10.73 o 
  -5   0   3      427.38      414.90     17.88 o 
  -4   0   3       70.73      106.76     13.13 o 
  -3   0   3     2645.51     2690.08     60.11 o 
  -2   0   3     2079.88     2130.25     47.94 o 
  -1   0   3      494.47      524.36     15.88 o 
   0   0   3     2691.77     2665.92     56.84 o 
   1   0   3     1088.30     1037.97     24.92 o 
   2   0   3       13.10       12.87      5.52 o 
   3   0   3     1866.44     1848.52     32.21 o 
   4   0   3      630.64      622.26     15.08 o 
   5   0   3      164.15      165.07      9.44 o 
   6   0   3       19.38       31.47     12.23 o 
   7   0   3      295.30      334.74     15.71 o 
   8   0   3       31.55       29.96     11.62 o 
   9   0   3       86.34       95.74     13.67 o 
  10   0   3        0.12        0.00     11.19 o 
 -11   1   3        0.07        0.00     10.46 o 
 -10   1   3      182.87      180.61     13.43 o 
  -9   1   3        4.75        0.00     10.98 o 
  -8   1   3       15.56        7.49     21.23 o 
  -7   1   3       54.73       52.98     10.37 o 
  -6   1   3       41.14       46.07      8.94 o 
  -5   1   3      104.72       93.51      8.77 o 
  -4   1   3       11.13        3.47      6.02 o 
  -3   1   3      485.43      493.46     12.24 o 
  -2   1   3     1824.65     1773.33    103.12 o 
  -1   1   3     9172.69     8790.34    229.00 o 
   0   1   3     3641.25     3580.69     75.91 o 
   1   1   3      261.42      259.86     11.57 o 
   2   1   3     1232.12     1212.60     29.31 o 
   3   1   3        2.35        9.01      7.03 o 
   4   1   3     3564.77     3715.90     82.25 o 
   5   1   3      403.73      421.28     17.87 o 
   6   1   3       24.05       23.09     12.76 o 
   7   1   3      453.64      477.82     21.27 o 
   8   1   3      120.00      124.28     13.88 o 
   9   1   3       51.35       51.60     12.89 o 
  10   1   3       34.09       40.95     12.95 o 
 -11   2   3       28.55       21.82     20.34 o 
 -10   2   3      180.76      216.91     24.39 o 
  -9   2   3        0.07        0.00     12.06 o 
  -8   2   3        3.84        0.00     28.06 o 
  -7   2   3      245.86      251.59     14.13 o 
  -6   2   3       59.76       36.65     11.48 o 
  -5   2   3      342.31      307.12     11.34 o 
  -4   2   3      485.15      463.88     12.70 o 
  -3   2   3       53.00       51.87      6.68 o 
  -2   2   3     2580.92     2639.05     43.30 o 
  -1   2   3    15214.73    15122.04    272.73 o 
   0   2   3     2403.89     2411.88     39.51 o 
   1   2   3      206.99      178.08      8.84 o 
   2   2   3      342.09      316.65     11.86 o 
   3   2   3       58.50       65.68      8.58 o 
   4   2   3      203.31      201.23     12.09 o 
   5   2   3      231.42      186.31     13.34 o 
   6   2   3       20.97        0.00     11.34 o 
   7   2   3        9.36       26.77     12.61 o 
   8   2   3      161.93      188.19     15.82 o 
   9   2   3        4.31        2.15     11.96 o 
  10   2   3        8.97        0.00     13.66 o 
 -11   3   3        0.70        0.00     10.04 o 
 -10   3   3      165.28      170.15     14.00 o 
  -9   3   3        1.26        0.00     10.11 o 
  -8   3   3       43.75       27.35     11.21 o 
  -7   3   3      919.84      905.84     23.07 o 
  -6   3   3     1857.18     1876.08     36.16 o 
  -5   3   3      196.63      184.21     10.94 o 
  -4   3   3     2736.04     2666.85     45.50 o 
  -3   3   3     2634.92     2687.56     44.84 o 
  -2   3   3     1909.80     1902.80     32.54 o 
  -1   3   3     9333.24     9557.79    162.84 o 
   0   3   3     3684.41     3845.96     61.65 o 
   1   3   3      854.19      869.52     22.26 o 
   2   3   3       45.80       27.11      7.13 o 
   3   3   3       93.87       97.28     10.50 o 
   4   3   3      139.22      137.91     12.67 o 
   5   3   3      169.94      196.90     14.40 o 
   6   3   3       58.78       60.61     13.13 o 
   7   3   3        2.76        0.00     11.29 o 
   8   3   3      250.26      264.10     17.91 o 
   9   3   3       13.38        3.38     13.67 o 
 -11   4   3        5.30        0.00     21.81 o 
 -10   4   3        1.76        0.00     19.51 o 
  -9   4   3      208.42      200.84     24.48 o 
  -8   4   3       17.40        3.37     10.71 o 
  -7   4   3      362.83      334.48     14.94 o 
  -6   4   3     1769.56     1603.21     31.95 o 
  -5   4   3      277.15      290.37     12.16 o 
  -4   4   3      528.89      506.22     13.64 o 
  -3   4   3      297.86      300.75     10.33 o 
  -2   4   3        3.93       14.08      9.16 o 
  -1   4   3     7212.09     7320.90    115.07 o 
   0   4   3     2401.05     2458.64     41.30 o 
   1   4   3      223.91      235.78      8.88 o 
   2   4   3      123.80      110.96      9.91 o 
   3   4   3       10.48       13.02      8.60 o 
   4   4   3       36.70       29.49     12.03 o 
   5   4   3      453.58      486.65     21.36 o 
   6   4   3      161.21      152.33     14.64 o 
   7   4   3        4.80        0.41     12.61 o 
   8   4   3      209.30      205.35     16.75 o 
   9   4   3       28.65       16.02     12.55 o 
 -10   5   3       21.75       23.34     20.35 o 
  -9   5   3      192.95      216.51     24.34 o 
  -8   5   3       20.05       19.25     19.51 o 
  -7   5   3       79.48       75.09     22.20 o 
  -6   5   3      639.78      599.58     33.00 o 
  -5   5   3      667.05      667.34     17.59 o 
  -4   5   3      179.15      203.18     10.17 o 
  -3   5   3       41.10       30.54      8.44 o 
  -2   5   3       71.29       82.10     15.21 o 
  -1   5   3     2240.57     2271.45     38.89 o 
   0   5   3        7.25        8.77      6.44 o 
   1   5   3       23.17       28.58      6.80 o 
   2   5   3      996.51     1053.60     22.39 o 
   3   5   3      508.18      522.33     19.94 o 
   4   5   3        6.70        0.00     12.16 o 
   5   5   3      229.13      214.92     15.63 o 
   6   5   3      300.56      294.39     17.13 o 
   7   5   3       61.81       79.67     14.35 o 
   8   5   3       55.53       68.35     13.67 o 
 -10   6   3       16.89       25.87     22.65 o 
  -9   6   3      106.82      110.70     22.29 o 
  -8   6   3        2.70        3.97     20.22 o 
  -7   6   3      171.73      137.93     22.48 o 
  -6   6   3      109.63      119.20     23.28 o 
  -5   6   3       75.43       80.46     21.34 o 
  -4   6   3      155.65      188.77     22.01 o 
  -3   6   3       17.73       34.46     18.45 o 
  -2   6   3       56.63       43.78     17.48 o 
  -1   6   3      632.10      616.90     15.02 o 
   0   6   3       15.28       21.62     15.27 o 
   1   6   3        2.55        0.00      8.31 o 
   2   6   3      615.02      629.57     17.02 o 
   3   6   3      231.87      232.51     15.46 o 
   4   6   3        4.66       22.40     13.32 o 
   5   6   3        4.55        0.00     11.92 o 
   6   6   3       39.07       44.45     13.26 o 
   7   6   3        5.10        2.50     13.13 o 
   8   6   3       19.03       16.25     13.86 o 
  -9   7   3       18.94       28.52     20.05 o 
  -8   7   3      156.48      163.81     23.80 o 
  -7   7   3      146.52      138.47     23.65 o 
  -6   7   3       12.25        0.00     19.92 o 
  -5   7   3      219.37      222.35     24.18 o 
  -4   7   3        2.71        0.00     23.45 o 
  -3   7   3      298.98      337.89     25.69 o 
  -2   7   3       86.35       91.48     20.46 o 
  -1   7   3      214.26      212.70     21.79 o 
   0   7   3      279.79      298.22     22.39 o 
   1   7   3        4.77        5.62     11.30 o 
   2   7   3       64.52       51.99     10.75 o 
   3   7   3       45.79       36.27     10.11 o 
   4   7   3      101.60       95.05     10.62 o 
   5   7   3        0.40        0.00     12.26 o 
   6   7   3       38.73       29.66     11.98 o 
   7   7   3       12.11       24.36     13.79 o 
  -9   8   3        5.71       34.81     21.66 o 
  -8   8   3       52.60       76.00     22.24 o 
  -7   8   3        0.65        0.00     20.84 o 
  -6   8   3       28.02       35.15     21.30 o 
  -5   8   3       98.20      115.98     21.71 o 
  -4   8   3      202.67      213.71     23.90 o 
  -3   8   3        0.17       21.75     20.15 o 
  -2   8   3       66.96       79.92     21.42 o 
  -1   8   3      257.73      253.87     25.48 o 
   0   8   3        2.28       19.87     19.05 o 
   1   8   3       19.21       19.33     17.68 o 
   2   8   3       70.60       73.89     18.26 o 
   3   8   3        3.52       14.46     18.56 o 
   4   8   3      234.31      247.72     23.90 o 
   5   8   3        9.07       12.60     10.32 o 
   6   8   3       10.15       13.04     11.94 o 
  -8   9   3       19.33       28.00     24.36 o 
  -7   9   3       18.03       50.57     24.70 o 
  -6   9   3       29.03       39.75     22.09 o 
  -5   9   3      242.08      224.27     24.75 o 
  -4   9   3       37.84       36.17     20.84 o 
  -3   9   3       20.53       17.54     21.55 o 
  -2   9   3      242.14      280.55     24.18 o 
  -1   9   3        7.89       21.02     20.17 o 
   0   9   3       48.05       51.92     18.73 o 
   1   9   3        6.96        9.63     17.46 o 
   2   9   3       23.92       33.26     18.10 o 
   3   9   3        6.94        8.69     18.02 o 
   4   9   3       42.64       49.45     20.52 o 
   5   9   3        2.61        0.00     16.66 o 
  -6  10   3        0.03       15.78     23.19 o 
  -5  10   3      195.64      229.45     27.55 o 
  -4  10   3       51.72       20.89     21.34 o 
  -3  10   3        1.66        2.52     20.22 o 
  -2  10   3      105.35       92.42     21.73 o 
  -1  10   3      245.65      242.46     24.44 o 
   0  10   3       49.86       45.24     19.87 o 
   1  10   3      167.53      165.23     22.80 o 
   2  10   3        1.29        0.00     18.15 o 
   3  10   3        0.04        0.00     18.51 o 
  -4  11   3       99.60      113.85     23.77 o 
  -3  11   3        4.60        3.97     22.63 o 
  -2  11   3       88.68      112.25     22.70 o 
  -1  11   3       81.48       87.66     21.81 o 
   0  11   3        0.37        0.00     19.35 o 
   1  11   3      134.28      105.34     22.24 o 
  -2 -12   4       20.11       22.85     16.85 o 
  -1 -12   4       42.67       31.00     20.84 o 
   0 -12   4        0.01       11.04     13.50 o 
   1 -12   4        3.44        2.15     12.99 o 
   2 -12   4        4.88        1.08     15.60 o 
   3 -12   4        2.74       15.14     12.76 o 
  -4 -11   4        3.93       12.41     15.60 o 
  -2 -11   4        3.76        0.00     18.00 o 
  -1 -11   4      124.13      128.14     21.27 o 
   0 -11   4        8.17        0.00     19.16 o 
   1 -11   4        2.81        0.00     19.76 o 
   2 -11   4        0.15       17.46     13.97 o 
   3 -11   4       40.56       24.71     12.53 o 
   4 -11   4        6.31        9.43     20.58 o 
   5 -11   4       22.58        9.07     18.04 o 
  -5 -10   4        8.86        2.03     14.18 o 
  -4 -10   4        6.38        5.75     14.72 o 
  -3 -10   4       45.27       62.68     18.41 o 
  -2 -10   4       35.48       25.11     17.50 o 
  -1 -10   4        0.12        0.82     17.57 o 
   0 -10   4      144.44      145.10     20.87 o 
   1 -10   4       21.23        6.88     18.86 o 
   2 -10   4        0.80        0.00     12.71 o 
   3 -10   4       53.17       75.76     17.72 o 
   4 -10   4        0.14        0.00     11.46 o 
   5 -10   4       11.78        7.07     11.74 o 
   6 -10   4        4.27       42.35     22.46 o 
   7 -10   4        0.20       14.08     22.48 o 
  -5  -9   4        0.02        0.00     13.69 o 
  -4  -9   4       16.34       12.79     10.62 o 
  -3  -9   4        5.98       16.88     15.82 o 
  -2  -9   4       62.78       63.31     17.07 o 
  -1  -9   4       52.92       55.14     18.04 o 
   0  -9   4      326.13      341.25     24.12 o 
   1  -9   4        0.03        2.69     19.10 o 
   2  -9   4       26.84       19.82     11.43 o 
   3  -9   4      614.08      578.80     19.07 o 
   4  -9   4       44.57       48.55     11.97 o 
   5  -9   4      327.12      292.55     16.00 o 
   6  -9   4        9.02        0.00     19.31 o 
   7  -9   4        3.09        0.15     19.29 o 
   8  -9   4      119.64      101.54     22.12 o 
  -8  -8   4       13.97       17.54     13.49 o 
  -7  -8   4       13.85        9.92     12.69 o 
  -6  -8   4      106.62      123.70     14.55 o 
  -5  -8   4        5.70        5.33      7.29 o 
  -4  -8   4       76.06       65.02     11.18 o 
  -3  -8   4       15.52       11.66     16.38 o 
  -2  -8   4       18.14       17.89     16.94 o 
  -1  -8   4       64.48       94.15     16.17 o 
   0  -8   4      133.51      146.23     19.72 o 
   1  -8   4       13.73       15.13     19.29 o 
   2  -8   4       17.79       14.54     18.56 o 
   3  -8   4      530.56      537.30     19.12 o 
   4  -8   4       92.66       96.56     12.77 o 
   5  -8   4       44.81       55.27     11.66 o 
   6  -8   4       63.94       73.52     20.37 o 
   7  -8   4       31.43       39.55     20.11 o 
   8  -8   4       30.29       40.65     20.50 o 
  -9  -7   4       61.91       81.17     16.01 o 
  -8  -7   4        0.84        0.00     11.38 o 
  -7  -7   4       11.54       16.23     11.68 o 
  -6  -7   4      165.51      147.97     15.15 o 
  -5  -7   4       28.31       28.87      8.03 o 
  -4  -7   4       49.63       30.72     15.41 o 
  -3  -7   4       50.49       50.83      9.65 o 
  -2  -7   4       23.82       20.79      8.65 o 
  -1  -7   4        9.16       20.58     14.49 o 
   0  -7   4      157.47      155.94     17.44 o 
   1  -7   4        1.21        0.00     13.70 o 
   2  -7   4       69.20       67.47     11.30 o 
   3  -7   4      374.17      371.67     21.54 o 
   4  -7   4      149.92      164.64     13.67 o 
   5  -7   4       44.63       45.55     13.13 o 
   6  -7   4      231.12      259.15     23.06 o 
   7  -7   4        4.16       13.15     18.30 o 
   8  -7   4      105.47      110.27     22.01 o 
   9  -7   4       12.75        5.60     19.03 o 
  -9  -6   4        0.29        0.65     12.50 o 
  -8  -6   4        5.84        1.72     13.49 o 
  -7  -6   4       31.87       22.83     13.34 o 
  -6  -6   4        1.19        1.42     13.34 o 
  -5  -6   4        7.30       26.77      9.57 o 
  -4  -6   4       52.80       46.59      8.02 o 
  -3  -6   4      231.83      219.93      8.71 o 
  -2  -6   4        1.43       11.10      6.74 o 
  -1  -6   4       70.64       77.31      6.99 o 
   0  -6   4       50.68       54.43      7.77 o 
   1  -6   4      112.37      127.88     10.18 o 
   2  -6   4        9.72        0.30      9.10 o 
   3  -6   4     1477.45     1537.70     31.18 o 
   4  -6   4       45.95       34.54     10.00 o 
   5  -6   4        6.15       12.12     11.26 o 
   6  -6   4       20.63       38.90     19.31 o 
   7  -6   4        1.73        0.49     17.82 o 
   8  -6   4       39.34       55.55     19.70 o 
   9  -6   4       73.79       72.49     20.69 o 
 -10  -5   4       55.08       71.93     15.30 o 
  -9  -5   4       29.17       37.40     15.26 o 
  -8  -5   4        6.77        8.71     12.42 o 
  -7  -5   4        0.10       18.11     12.20 o 
  -6  -5   4      100.15      105.74     16.16 o 
  -5  -5   4      231.04      212.67     10.51 o 
  -4  -5   4      127.12      140.79     13.22 o 
  -3  -5   4       21.69       15.30      6.17 o 
  -2  -5   4      413.05      383.49      9.18 o 
  -1  -5   4      152.52      140.62      6.35 o 
   0  -5   4      124.11      124.00      5.86 o 
   1  -5   4       12.13       18.45      4.88 o 
   2  -5   4       32.43       40.89      8.77 o 
   3  -5   4      663.81      683.68     12.54 o 
   4  -5   4       53.78       59.46      6.57 o 
   5  -5   4        5.35        0.00      6.78 o 
   6  -5   4       21.20        7.80     21.43 o 
   7  -5   4        4.61        0.00     16.62 o 
   8  -5   4       15.77        0.00     18.23 o 
   9  -5   4       45.45       62.12     20.35 o 
  10  -5   4        4.68        6.73     19.66 o 
 -10  -4   4       17.09       22.11     13.86 o 
  -9  -4   4        2.53       13.88     13.21 o 
  -8  -4   4        8.15       16.86     12.57 o 
  -7  -4   4      205.25      193.19     18.47 o 
  -6  -4   4      222.27      215.56     18.17 o 
  -5  -4   4      360.13      359.75     11.59 o 
  -4  -4   4      416.17      394.15     11.42 o 
  -3  -4   4      158.76      161.46      8.39 o 
  -2  -4   4     1718.91     1767.21     31.14 o 
  -1  -4   4     3471.83     3597.55     47.02 o 
   0  -4   4      475.73      459.72      8.93 o 
   1  -4   4     2159.03     2099.48     28.65 o 
   2  -4   4       90.73       85.77      5.80 o 
   3  -4   4       71.73       63.26      6.58 o 
   4  -4   4       26.25       23.80      5.79 o 
   5  -4   4       19.99        2.30      6.68 o 
   6  -4   4      266.65      269.68     14.44 o 
   7  -4   4      178.77      138.86     15.69 o 
   8  -4   4      164.85      172.17     21.02 o 
   9  -4   4        2.21        7.16     18.51 o 
  10  -4   4       31.10       34.36     20.02 o 
 -10  -3   4       53.41       47.10     15.04 o 
  -9  -3   4       10.94        5.20     14.85 o 
  -8  -3   4       38.35       37.57     13.34 o 
  -7  -3   4      704.21      678.77     27.76 o 
  -6  -3   4     1107.75     1092.00     34.59 o 
  -5  -3   4      377.55      361.05     10.69 o 
  -4  -3   4     1437.69     1440.12     25.78 o 
  -3  -3   4      350.76      349.41     12.41 o 
  -2  -3   4      184.82      191.75      5.91 o 
  -1  -3   4     7226.16     7165.56    108.19 o 
   0  -3   4      293.28      332.06      7.35 o 
   1  -3   4      104.97      112.88      5.00 o 
   2  -3   4      682.59      653.16     11.02 o 
   3  -3   4      773.66      863.06     20.54 o 
   4  -3   4      130.56      114.71      6.14 o 
   5  -3   4       72.24       44.17      8.80 o 
   6  -3   4       22.43        5.36      9.39 o 
   7  -3   4       22.32       28.02     10.59 o 
   8  -3   4      216.41      255.06     13.62 o 
   9  -3   4        0.11        0.00      9.78 o 
  10  -3   4        8.02        0.00     10.68 o 
 -11  -2   4        1.87       28.84     14.53 o 
 -10  -2   4      206.49      218.90     20.05 o 
  -9  -2   4       25.17       37.38     15.17 o 
  -8  -2   4       39.76       26.04     13.97 o 
  -7  -2   4       39.81       37.68     14.14 o 
  -6  -2   4      576.81      605.33     23.32 o 
  -5  -2   4       46.49       52.84      6.31 o 
  -4  -2   4      399.22      394.93     12.74 o 
  -3  -2   4      579.39      592.55     12.85 o 
  -2  -2   4     4296.81     4429.33     68.01 o 
  -1  -2   4    18790.81    18632.92    280.15 o 
   1  -2   4       88.49       72.00      6.21 o 
   2  -2   4      538.45      472.30     16.77 o 
   3  -2   4     1070.33     1097.15     16.64 o 
   4  -2   4      145.27      139.85     10.52 o 
   5  -2   4      186.64      171.40     10.07 o 
   6  -2   4       25.15       15.94      9.03 o 
   7  -2   4       67.05       61.60     21.03 o 
   8  -2   4      316.65      332.13     14.94 o 
   9  -2   4       14.76       22.12     13.70 o 
  10  -2   4       22.37       31.55     14.49 o 
 -11  -1   4       40.61       40.95     16.32 o 
 -10  -1   4      209.89      220.78     15.05 o 
  -9  -1   4        3.24       13.13     16.91 o 
  -8  -1   4        3.56        4.03     15.17 o 
  -7  -1   4      617.48      633.95     18.83 o 
  -6  -1   4      106.94       93.83      9.38 o 
  -5  -1   4        4.80       22.02      6.79 o 
  -4  -1   4        0.65        6.07      4.74 o 
  -3  -1   4       87.45       90.28      5.09 o 
  -2  -1   4     1253.16     1294.44     22.46 o 
  -1  -1   4     1100.46     1090.09     19.47 o 
   0  -1   4     7931.78     7516.13    112.46 o 
   1  -1   4     2996.69     2894.13     37.90 o 
   2  -1   4      559.39      532.19     14.00 o 
   3  -1   4      614.45      633.67     11.20 o 
   4  -1   4       57.50       52.58      9.51 o 
   5  -1   4       48.90       42.26      7.95 o 
   6  -1   4      330.78      350.08     16.26 o 
   7  -1   4       32.69       50.34     10.22 o 
   8  -1   4      200.37      211.21     12.97 o 
   9  -1   4       70.47       57.63     10.57 o 
  10  -1   4        9.60        0.00     11.45 o 
 -11   0   4       95.93       92.00     13.62 o 
 -10   0   4        3.80        9.46     10.71 o 
  -9   0   4        1.49        0.00      9.78 o 
  -8   0   4       34.12       21.26     11.99 o 
  -7   0   4      758.55      787.08     21.31 o 
  -6   0   4       31.71       30.71      9.65 o 
  -5   0   4       17.92       27.72     10.30 o 
  -4   0   4      438.37      403.49     11.45 o 
  -3   0   4      405.59      413.01     11.07 o 
  -2   0   4     6661.46     6959.24    146.42 o 
  -1   0   4     7335.01     7385.92    154.20 o 
   0   0   4      490.76      505.94     15.30 o 
   1   0   4      591.63      607.12     17.03 o 
   2   0   4     5219.08     5215.84    110.66 o 
   3   0   4     1394.52     1355.85     33.19 o 
   4   0   4       90.69       62.09     16.14 o 
   5   0   4     1004.44     1032.23     22.75 o 
   6   0   4       46.77       60.44     13.56 o 
   7   0   4        6.76       13.17     12.07 o 
   8   0   4      506.18      574.66     24.21 o 
   9   0   4        3.39       14.08     11.90 o 
  10   0   4       10.31        6.66     11.83 o 
 -11   1   4        1.81        0.00     14.87 o 
 -10   1   4        0.17        0.00     11.47 o 
  -9   1   4        1.47        0.00      9.06 o 
  -8   1   4       46.62       38.80     19.74 o 
  -7   1   4      210.57      203.09     13.08 o 
  -6   1   4       13.71       12.35      8.81 o 
  -5   1   4      180.16      216.15     10.39 o 
  -4   1   4      144.22      160.91     15.69 o 
  -3   1   4       10.44        4.89     16.54 o 
  -2   1   4        0.19        0.00      4.31 o 
  -1   1   4      361.94      310.79     12.09 o 
   0   1   4     1859.93     1989.48     44.72 o 
   1   1   4      326.92      367.69     12.55 o 
   2   1   4      717.18      798.29     21.64 o 
   3   1   4      792.04      809.19     22.78 o 
   4   1   4     1709.60     1791.23     43.95 o 
   5   1   4       43.47       47.96     10.82 o 
   6   1   4      142.70      166.34     14.35 o 
   7   1   4      185.12      199.90     15.73 o 
   8   1   4      303.53      310.88     19.25 o 
   9   1   4        6.90        0.00     11.79 o 
  10   1   4        4.42        1.46     12.13 o 
 -11   2   4       28.01       17.52     12.23 o 
 -10   2   4       10.14        0.00     11.09 o 
  -9   2   4      250.59      290.17     25.39 o 
  -8   2   4       19.71        4.57     12.17 o 
  -7   2   4        0.02        0.00     25.85 o 
  -6   2   4      111.19      106.40     11.33 o 
  -5   2   4     1356.99     1342.53     26.89 o 
  -4   2   4      443.69      449.53     13.20 o 
  -3   2   4     1002.87      937.22     18.78 o 
  -2   2   4      922.33      873.37     17.40 o 
  -1   2   4      122.34      118.77      6.78 o 
   0   2   4       77.86       89.00      8.61 o 
   1   2   4       14.13       29.05      6.73 o 
   2   2   4      101.78       85.76      8.36 o 
   3   2   4      390.24      357.95     15.22 o 
   4   2   4      252.29      234.85     13.28 o 
   5   2   4       47.14       32.35     11.42 o 
   6   2   4      159.69      145.92     14.70 o 
   7   2   4       48.05       59.08     14.25 o 
   8   2   4       65.79       72.34     13.67 o 
   9   2   4        2.52        5.63     13.79 o 
 -11   3   4       62.75       53.70     12.34 o 
 -10   3   4       14.63       12.50     11.23 o 
  -9   3   4        2.49        0.00     10.52 o 
  -8   3   4       21.95        4.26     13.44 o 
  -7   3   4      184.16      190.71     13.45 o 
  -6   3   4      197.49      185.93     21.92 o 
  -5   3   4     1107.66     1119.57     23.88 o 
  -4   3   4        3.52        2.73      7.53 o 
  -3   3   4       77.71       84.67      7.59 o 
  -2   3   4     6240.10     6577.58    103.82 o 
  -1   3   4      932.85     1048.96     19.86 o 
   0   3   4      642.64      603.78     13.26 o 
   1   3   4     2590.73     2566.60     57.20 o 
   2   3   4      298.84      339.37     13.71 o 
   3   3   4        0.60        5.88      8.54 o 
   4   3   4        5.99        6.98     10.11 o 
   5   3   4       79.87       57.57     12.74 o 
   6   3   4       37.21       40.03     12.98 o 
   7   3   4       43.70       34.83     12.01 o 
   8   3   4       36.15       40.18     14.35 o 
   9   3   4       24.04       35.28     13.30 o 
 -11   4   4       85.10       78.61     24.55 o 
 -10   4   4       48.14       39.98     22.52 o 
  -9   4   4        3.88        0.00     19.77 o 
  -8   4   4      148.41      147.65     12.29 o 
  -7   4   4      108.78      103.94     12.16 o 
  -6   4   4      161.90      147.51     17.54 o 
  -5   4   4      711.66      691.36     17.93 o 
  -4   4   4       11.33       16.09      8.17 o 
  -3   4   4       62.63       48.69      7.86 o 
  -2   4   4      977.21      973.73     19.85 o 
  -1   4   4     1805.20     1864.00     32.68 o 
   0   4   4      160.95      152.44      8.17 o 
   1   4   4      780.51      731.25     16.42 o 
   2   4   4       26.10       33.65      8.45 o 
   3   4   4       84.97       97.19     12.22 o 
   4   4   4     1335.48     1348.59     37.37 o 
   5   4   4      101.34       84.15     14.98 o 
   6   4   4      186.54      195.02     15.33 o 
   7   4   4        1.29        0.00     12.80 o 
   8   4   4        5.50        6.96     13.73 o 
   9   4   4       13.86        8.58     13.90 o 
 -10   5   4      133.70      138.05     23.19 o 
  -9   5   4        8.48       29.33     20.32 o 
  -8   5   4       78.95       63.52     22.70 o 
  -7   5   4        3.53        7.67     22.83 o 
  -6   5   4       14.82       15.69     21.10 o 
  -5   5   4      849.81      801.93     19.87 o 
  -4   5   4       53.22       62.27      9.40 o 
  -3   5   4      101.24       96.31      9.41 o 
  -2   5   4     1147.73     1180.44     23.47 o 
  -1   5   4     1239.32     1259.18     24.31 o 
   0   5   4       67.14       89.40      8.05 o 
   1   5   4      702.30      657.33     16.07 o 
   2   5   4        1.32       14.24      8.97 o 
   3   5   4      228.66      232.77     14.59 o 
   4   5   4     1001.22      977.25     30.22 o 
   5   5   4       10.94       14.74     11.60 o 
   6   5   4       43.18       58.41     13.84 o 
   7   5   4       20.87       27.96     13.75 o 
   8   5   4       19.26       16.25     14.03 o 
 -10   6   4      193.06      198.71     24.42 o 
  -9   6   4       35.05       42.23     20.58 o 
  -8   6   4      194.57      179.14     23.71 o 
  -7   6   4        7.03        0.00     19.77 o 
  -6   6   4        3.69       15.89     21.14 o 
  -5   6   4      429.97      401.54     26.92 o 
  -4   6   4      163.50      196.98     22.40 o 
  -3   6   4        4.70       14.91     18.41 o 
  -2   6   4      645.42      630.64     28.86 o 
  -1   6   4      453.86      484.64     13.89 o 
   0   6   4      205.55      195.52     10.41 o 
   1   6   4      193.96      196.01     11.39 o 
   2   6   4        2.04        8.36      9.54 o 
   3   6   4       86.56       89.28     13.97 o 
   4   6   4      499.09      497.24     21.56 o 
   5   6   4       46.35       49.51     13.19 o 
   6   6   4       12.56        2.35     11.85 o 
   7   6   4        4.96       13.60     13.86 o 
  -9   7   4       80.37       73.72     21.98 o 
  -8   7   4       53.66       30.54     20.97 o 
  -7   7   4       61.19       87.30     22.26 o 
  -6   7   4       65.71       90.44     21.12 o 
  -5   7   4       30.26       25.80     20.26 o 
  -4   7   4        2.27        0.00     20.54 o 
  -3   7   4      151.71      153.51     22.89 o 
  -2   7   4      188.26      169.55     22.52 o 
  -1   7   4      143.03      140.99     21.12 o 
   0   7   4        7.39       24.48     17.68 o 
   1   7   4        0.26        0.00      9.52 o 
   2   7   4       68.33       54.06      9.94 o 
   3   7   4        0.28       10.63      9.55 o 
   4   7   4      120.28      131.75     11.60 o 
   5   7   4       34.05       50.55     13.56 o 
   6   7   4       52.40       48.33     14.25 o 
   7   7   4       19.16       19.90     14.23 o 
  -8   8   4       16.68       20.99     21.51 o 
  -7   8   4       37.24       33.54     24.14 o 
  -6   8   4      135.39      160.73     24.25 o 
  -5   8   4       17.37       18.64     19.59 o 
  -4   8   4       30.26       59.15     20.48 o 
  -3   8   4      442.83      377.61     26.60 o 
  -2   8   4       29.88        0.00     19.33 o 
  -1   8   4       59.97       81.50     19.83 o 
   0   8   4       29.48       28.97     18.24 o 
   1   8   4       36.01       35.11     18.62 o 
   2   8   4       17.81        5.06     16.73 o 
   3   8   4       44.02       74.54     19.10 o 
   4   8   4       62.48       74.88     20.43 o 
   5   8   4        0.62        6.82     10.40 o 
   6   8   4       36.28       42.50     14.53 o 
  -7   9   4       31.29       47.36     22.91 o 
  -6   9   4       79.73       76.41     24.61 o 
  -5   9   4        0.01       18.62     20.59 o 
  -4   9   4        4.11        6.32     20.37 o 
  -3   9   4       56.29       46.67     22.40 o 
  -2   9   4       13.40       16.86     19.66 o 
  -1   9   4      227.20      207.16     22.70 o 
   0   9   4      144.74      164.33     21.60 o 
   1   9   4      108.16      110.72     20.30 o 
   2   9   4        7.75       20.91     18.24 o 
   3   9   4        1.58        0.00     20.02 o 
   4   9   4       24.03       33.58     20.39 o 
  -6  10   4       49.99       51.80     22.65 o 
  -5  10   4       30.40       43.97     23.56 o 
  -4  10   4       53.31       79.41     22.55 o 
  -3  10   4      106.68      121.18     22.83 o 
  -2  10   4        0.11        0.00     18.84 o 
  -1  10   4       15.09       12.31     21.43 o 
   0  10   4      138.28      152.93     22.27 o 
   1  10   4        0.90       11.19     19.36 o 
   2  10   4        1.74        6.96     18.75 o 
   3  10   4       32.69       42.78     21.08 o 
  -3  11   4       80.32       89.97     22.67 o 
  -2  11   4        6.09        1.94     20.20 o 
  -1  11   4       13.12       10.61     20.07 o 
   0  11   4      150.27      157.67     24.87 o 
  -2 -12   5       35.70       42.48     17.29 o 
  -1 -12   5        0.16       13.10     16.66 o 
   0 -12   5       20.65       42.23     17.87 o 
   1 -12   5        3.91        1.29     12.75 o 
   2 -12   5        8.81       12.38     12.49 o 
   3 -12   5       39.32       30.55     12.97 o 
  -4 -11   5        2.87        0.00     14.76 o 
  -3 -11   5      161.78      166.36     19.14 o 
  -2 -11   5      131.77      144.63     18.80 o 
  -1 -11   5        0.99        5.22     16.40 o 
   0 -11   5       10.88       11.47     15.32 o 
   1 -11   5        1.47       12.75     12.40 o 
   2 -11   5        2.40       13.79     12.12 o 
   3 -11   5       26.29       15.49     15.06 o 
   4 -11   5        0.40        0.00     11.80 o 
   5 -11   5        0.84        1.42     18.93 o 
  -5 -10   5       10.33       12.48     14.20 o 
  -4 -10   5        8.86       17.14     14.87 o 
  -3 -10   5      116.17      117.47     17.42 o 
  -2 -10   5      238.89      234.69     14.43 o 
  -1 -10   5       70.50       77.96     12.35 o 
   0 -10   5       46.69       44.05     12.24 o 
   1 -10   5       75.10       80.87     12.71 o 
   2 -10   5        0.28        8.72     11.50 o 
   3 -10   5      132.41      123.74     13.18 o 
   4 -10   5       47.25       40.33     12.59 o 
   5 -10   5        0.71        9.60     14.38 o 
   6 -10   5       12.88       33.60     22.14 o 
  -5  -9   5       33.31       45.41     14.48 o 
  -4  -9   5        1.56       19.38     14.59 o 
  -3  -9   5        1.16        0.00     10.15 o 
  -2  -9   5       12.23        0.00     10.15 o 
  -1  -9   5      601.66      594.48     18.96 o 
   0  -9   5      177.22      157.29     13.61 o 
   1  -9   5       91.75       97.08     12.89 o 
   2  -9   5       76.26       93.01     12.43 o 
   3  -9   5        3.58        0.00     16.52 o 
   4  -9   5      323.28      321.22     15.91 o 
   5  -9   5       49.38       66.39     12.04 o 
   6  -9   5        9.34       46.41     21.86 o 
   7  -9   5      111.54      138.88     22.37 o 
  -8  -8   5       18.26        4.66     13.08 o 
  -7  -8   5      111.64      101.89     14.96 o 
  -6  -8   5        1.06        6.34      8.95 o 
  -5  -8   5       31.92        0.21      8.14 o 
  -4  -8   5        2.43        0.00     10.87 o 
  -3  -8   5        0.96        1.38     11.19 o 
  -2  -8   5      151.39      152.09     12.60 o 
  -1  -8   5       10.70        7.98     11.24 o 
   0  -8   5        0.48       13.49     11.61 o 
   1  -8   5       79.35       71.29     12.26 o 
   2  -8   5      146.79      132.65     13.49 o 
   3  -8   5       12.08       15.22     20.55 o 
   4  -8   5       91.57       88.03     12.59 o 
   5  -8   5      170.68      172.77     12.74 o 
   6  -8   5       13.28        0.00     21.10 o 
   7  -8   5       57.59       88.16     20.59 o 
   8  -8   5       35.80       28.22     19.94 o 
  -9  -7   5        0.04       12.57     14.36 o 
  -8  -7   5       18.33       30.97     13.73 o 
  -7  -7   5      103.35       99.86     13.71 o 
  -6  -7   5      194.20      186.94     10.90 o 
  -5  -7   5        0.19        0.00      7.57 o 
  -4  -7   5       21.00       23.34     10.36 o 
  -3  -7   5       34.78       38.88     11.22 o 
  -2  -7   5      268.15      264.08      9.58 o 
  -1  -7   5       49.58       47.63     10.39 o 
   0  -7   5       49.04       64.22     18.09 o 
   1  -7   5        0.16        5.90      9.86 o 
   2  -7   5      206.20      232.49     13.21 o 
   3  -7   5       51.10       45.33     11.70 o 
   4  -7   5       70.95       72.63     12.48 o 
   6  -7   5        2.15       19.57     17.57 o 
   7  -7   5      176.15      160.66     23.69 o 
   8  -7   5      211.70      199.25     22.95 o 
   9  -7   5       18.94        4.91     21.30 o 
  -9  -6   5       52.05       36.81     14.70 o 
  -8  -6   5       33.95       50.39     14.79 o 
  -7  -6   5       17.01       16.79     11.83 o 
  -6  -6   5        8.43        4.49     13.26 o 
  -5  -6   5       15.65       12.76      9.29 o 
  -4  -6   5       57.29       50.40      7.92 o 
  -3  -6   5       76.36       87.85      7.80 o 
  -2  -6   5       25.57       26.16      7.64 o 
  -1  -6   5      215.92      211.84      7.82 o 
   0  -6   5      152.47      142.27      6.81 o 
   1  -6   5        0.22        2.18      5.52 o 
   2  -6   5        0.43       11.15     15.92 o 
   3  -6   5       40.96       55.22     13.21 o 
   4  -6   5       60.11       69.24     10.89 o 
   5  -6   5      819.58      846.86     42.09 o 
   6  -6   5       10.75       13.51     18.17 o 
   7  -6   5       18.34        0.00     17.11 o 
   8  -6   5      416.98      430.91     29.33 o 
   9  -6   5        2.31        0.00     18.41 o 
 -10  -5   5        0.14        0.00     14.49 o 
  -9  -5   5       92.55      126.61     17.52 o 
  -8  -5   5       31.69        7.84     12.52 o 
  -7  -5   5       28.31        4.57     13.82 o 
  -6  -5   5      159.88      167.81     10.84 o 
  -5  -5   5        4.19        0.42      8.21 o 
  -4  -5   5     1234.89     1223.14     24.17 o 
  -3  -5   5       76.07       55.91      8.70 o 
  -2  -5   5      314.58      312.52      8.45 o 
  -1  -5   5     4960.01     5045.20     65.46 o 
   0  -5   5       92.75       87.27      7.66 o 
   1  -5   5        1.39       14.76      5.45 o 
   2  -5   5     1271.30     1255.28     19.31 o 
   3  -5   5       36.79       18.33      5.86 o 
   4  -5   5      491.59      477.44     18.10 o 
   5  -5   5        2.92        1.48      7.23 o 
   6  -5   5       28.82       25.71     18.34 o 
   7  -5   5        0.65        0.00     16.32 o 
   8  -5   5      290.44      302.00     24.61 o 
   9  -5   5        5.77        0.00     18.10 o 
 -10  -4   5       69.74       74.81     16.94 o 
  -9  -4   5        1.60        1.66     13.28 o 
  -8  -4   5        1.80       12.20     12.57 o 
  -7  -4   5      152.14      155.38     18.19 o 
  -6  -4   5     1764.93     1792.54     49.02 o 
  -5  -4   5      121.16      114.41      9.07 o 
  -4  -4   5      741.28      772.64     16.89 o 
  -3  -4   5      370.87      371.19     11.11 o 
  -2  -4   5      616.47      587.00     13.10 o 
  -1  -4   5     2991.58     3033.93     40.31 o 
   0  -4   5      624.79      649.20     11.32 o 
   1  -4   5      568.70      587.24     10.81 o 
   2  -4   5      389.73      393.01      8.77 o 
   3  -4   5     1978.93     1773.12    123.87 o 
   4  -4   5      299.19      318.76      9.00 o 
   5  -4   5      481.75      477.33     11.54 o 
   6  -4   5       27.50       32.26     23.58 o 
   7  -4   5      101.56       80.38     17.63 o 
   8  -4   5      115.50      100.40     16.21 o 
   9  -4   5        2.37        0.00     19.59 o 
  10  -4   5        3.19        0.00     19.42 o 
 -10  -3   5      129.07      128.83     17.05 o 
  -9  -3   5       52.83       48.15     14.29 o 
  -8  -3   5       42.09       40.15     15.32 o 
  -7  -3   5       86.44       56.97     15.24 o 
  -6  -3   5      799.16      836.41     28.91 o 
  -5  -3   5      377.60      394.08     11.73 o 
  -4  -3   5      901.49      964.02     19.14 o 
  -3  -3   5      850.05      897.43     17.76 o 
  -2  -3   5     2765.94     2887.30     46.22 o 
  -1  -3   5     2207.55     2262.32     52.79 o 
   0  -3   5     2434.98     2460.36     32.92 o 
   1  -3   5      463.84      441.29      8.58 o 
   2  -3   5      429.79      454.12      9.14 o 
   3  -3   5     1257.93     1179.60     22.30 o 
   4  -3   5        8.17        0.00      4.31 o 
   5  -3   5      537.72      529.19     11.94 o 
   6  -3   5       37.89       31.11      9.80 o 
   7  -3   5       41.87       24.76      9.93 o 
   8  -3   5      230.13      227.87     13.06 o 
   9  -3   5       28.63       33.68     11.86 o 
  10  -3   5        0.99        0.00     10.17 o 
 -11  -2   5      128.61      160.92     19.27 o 
 -10  -2   5       57.13       56.75     16.51 o 
  -9  -2   5      157.98      161.66     16.60 o 
  -8  -2   5      164.59      160.90     18.56 o 
  -7  -2   5      165.77      196.06     12.69 o 
  -6  -2   5      116.26      101.67     10.08 o 
  -5  -2   5       73.01       67.29      6.08 o 
  -4  -2   5       67.28      100.08      7.36 o 
  -3  -2   5      265.75      271.55     11.17 o 
  -2  -2   5        5.03        6.99      6.17 o 
  -1  -2   5      276.69      308.95      9.24 o 
   0  -2   5     3834.95     3846.51     82.51 o 
   1  -2   5        0.70        0.54      4.39 o 
   2  -2   5     3133.88     3159.37     41.63 o 
   3  -2   5      257.98      221.03      7.15 o 
   4  -2   5      788.82      790.06     15.67 o 
   5  -2   5      128.97      155.82     10.23 o 
   6  -2   5      228.89      263.49     18.99 o 
   7  -2   5        1.66       13.15     10.29 o 
   8  -2   5      177.31      160.14     11.61 o 
   9  -2   5       10.50       14.60     10.76 o 
  10  -2   5       38.74       24.45     16.56 o 
 -11  -1   5      100.09      100.31     16.42 o 
 -10  -1   5       32.32       42.51     12.39 o 
  -9  -1   5       43.54       73.67     10.99 o 
  -8  -1   5      130.43      156.34     12.91 o 
  -7  -1   5        0.22        0.76     13.51 o 
  -6  -1   5      116.68      136.19     10.49 o 
  -5  -1   5      295.66      283.95      7.85 o 
  -4  -1   5      481.44      530.19     10.10 o 
  -3  -1   5       85.56       83.02      6.55 o 
  -2  -1   5     2439.68     2392.00     38.51 o 
  -1  -1   5     2718.82     2782.50     43.94 o 
   0  -1   5      554.95      542.39     11.83 o 
   1  -1   5      741.64      677.14     20.91 o 
   2  -1   5      573.98      565.49     28.31 o 
   3  -1   5     2779.64     2732.35     46.14 o 
   4  -1   5       40.48       38.04      7.71 o 
   5  -1   5      256.71      264.24     11.46 o 
   6  -1   5       15.06        8.63     10.14 o 
   7  -1   5      176.72      176.13     12.02 o 
   8  -1   5       12.30        3.73      9.92 o 
   9  -1   5       54.38       52.53     14.12 o 
  10  -1   5       68.30       71.99     14.70 o 
 -11   0   5       10.60        6.07     11.92 o 
 -10   0   5       80.39       84.96     17.96 o 
  -9   0   5       12.67       14.40     10.08 o 
  -8   0   5      428.57      450.48     17.45 o 
  -7   0   5       22.11       36.63     10.65 o 
  -6   0   5       32.15       59.32     14.36 o 
  -5   0   5       70.10      112.93      9.32 o 
  -4   0   5     1193.36     1349.46     25.69 o 
  -3   0   5     1483.21     1498.57     38.41 o 
  -2   0   5       81.56       57.06      8.79 o 
  -1   0   5      190.52      201.73     10.60 o 
   0   0   5      458.48      451.87     15.05 o 
   1   0   5       16.97        6.81      7.03 o 
   2   0   5     1133.00     1108.90     27.93 o 
   3   0   5      110.92      116.11      9.74 o 
   4   0   5     1571.66     1593.32     40.07 o 
   5   0   5      112.46      117.90     12.20 o 
   6   0   5       17.87       26.06     11.88 o 
   7   0   5      645.13      687.47     26.12 o 
   8   0   5       77.95       76.17     14.35 o 
   9   0   5       14.61        8.84     13.34 o 
  10   0   5       23.76       28.80     12.42 o 
 -11   1   5       57.59       65.16     20.74 o 
 -10   1   5       54.81       67.37     30.16 o 
  -9   1   5       52.04       25.99     17.87 o 
  -8   1   5      147.97      152.95     27.33 o 
  -7   1   5      164.03      161.97     16.11 o 
  -6   1   5      106.22      106.03     11.44 o 
  -5   1   5       56.48       20.46      8.02 o 
  -4   1   5       85.61      113.55     12.27 o 
  -3   1   5      364.62      398.08     11.19 o 
  -2   1   5     1896.54     1905.86     32.61 o 
   0   1   5      344.99      378.13     12.93 o 
   1   1   5       15.12       34.79      7.39 o 
   2   1   5       24.91       39.49      8.17 o 
   3   1   5        8.25        0.00      8.08 o 
   4   1   5      346.14      404.25     17.35 o 
   5   1   5        2.58        0.76     12.05 o 
   6   1   5       80.66       60.44     14.42 o 
   7   1   5      184.81      186.75     16.47 o 
   8   1   5      133.34      133.87     15.97 o 
   9   1   5       41.83       47.35     12.93 o 
 -11   2   5        0.07        0.00     11.64 o 
 -10   2   5       36.50       29.87     11.69 o 
  -9   2   5       19.95        0.00     15.16 o 
  -8   2   5       25.07        0.00     28.46 o 
  -7   2   5      309.40      291.16     15.42 o 
  -6   2   5      486.14      481.44     16.64 o 
  -5   2   5       46.18       35.27      8.94 o 
  -4   2   5     1080.46     1094.76     22.19 o 
  -3   2   5      495.12      504.92     13.22 o 
  -2   2   5     2336.08     2397.68     40.39 o 
  -1   2   5     2303.46     2369.00     39.68 o 
   0   2   5      143.58      126.44      7.32 o 
   1   2   5      547.85      572.70     17.83 o 
   2   2   5      110.43       88.87      9.35 o 
   3   2   5       67.36       75.83      9.89 o 
   4   2   5      665.23      654.50     22.89 o 
   5   2   5       15.39       36.66     12.09 o 
   6   2   5        1.67        0.00     12.09 o 
   7   2   5       89.78      101.69     13.49 o 
   8   2   5       94.98      112.15     14.46 o 
   9   2   5        4.33        1.12     13.47 o 
 -11   3   5        0.21        0.00     17.26 o 
 -10   3   5       38.01       40.73     12.24 o 
  -9   3   5      364.90      352.47     16.41 o 
  -8   3   5      119.44      109.94     17.73 o 
  -7   3   5      302.58      312.89     15.30 o 
  -6   3   5     1092.63     1051.32     24.40 o 
  -5   3   5      661.42      691.74     17.92 o 
  -4   3   5        1.20        0.00      7.63 o 
  -3   3   5      245.00      275.61     10.46 o 
  -2   3   5       75.32       57.10      7.68 o 
  -1   3   5      303.48      327.22     10.12 o 
   0   3   5      339.04      330.68     10.11 o 
   1   3   5     3920.96     3993.45     86.99 o 
   2   3   5      169.87      148.03     10.75 o 
   3   3   5       60.46       65.94     10.75 o 
   4   3   5       61.85       89.39     12.27 o 
   5   3   5       95.31       99.62     13.69 o 
   6   3   5       94.47       86.13     14.91 o 
   7   3   5      168.44      170.02     15.45 o 
   8   3   5      176.69      181.51     16.53 o 
   9   3   5        5.80       16.66     12.80 o 
 -10   4   5        0.24        0.00     21.42 o 
  -9   4   5        0.82        0.00     21.42 o 
  -8   4   5      621.05      630.50     27.76 o 
  -7   4   5      301.55      286.77     15.15 o 
  -6   4   5      477.96      441.60     19.36 o 
  -5   4   5      105.82      119.03     12.20 o 
  -4   4   5      643.36      637.43     16.78 o 
  -3   4   5        4.69        0.00     13.37 o 
  -2   4   5      379.78      353.95     11.48 o 
  -1   4   5     1303.20     1352.88     25.52 o 
   0   4   5      130.79      130.57      8.21 o 
   1   4   5      670.87      670.94     16.09 o 
   2   4   5      236.57      220.78     13.80 o 
   3   4   5      207.33      197.18     14.01 o 
   4   4   5       51.50       44.25     12.22 o 
   5   4   5      416.60      414.71     20.04 o 
   6   4   5      177.88      148.08     15.86 o 
   7   4   5      203.13      240.42     17.54 o 
   8   4   5      162.74      164.50     16.47 o 
 -10   5   5       16.18       30.13     22.33 o 
  -9   5   5       79.05       99.67     23.64 o 
  -8   5   5      164.64      157.63     25.07 o 
  -7   5   5      148.40      149.24     22.67 o 
  -6   5   5      323.30      328.92     26.32 o 
  -5   5   5      187.77      177.18     12.18 o 
  -4   5   5      369.98      370.15     13.98 o 
  -3   5   5       14.00        9.16      9.35 o 
  -2   5   5        0.01        1.85      8.64 o 
  -1   5   5      641.96      673.20     16.41 o 
   0   5   5       66.85       75.37      8.48 o 
   1   5   5        1.10        7.26      8.56 o 
   2   5   5      666.23      664.51     17.37 o 
   3   5   5      381.46      364.29     18.58 o 
   4   5   5      413.83      411.11     20.69 o 
   5   5   5        0.90        0.00     10.91 o 
   6   5   5        0.51       12.93     11.90 o 
   7   5   5       66.55       56.54     15.07 o 
   8   5   5       65.99       69.47     15.82 o 
 -10   6   5       17.58       43.86     20.50 o 
  -9   6   5       53.56       54.21     20.93 o 
  -8   6   5       43.73       69.77     21.43 o 
  -7   6   5       16.71        4.23     19.81 o 
  -6   6   5      285.36      280.68     24.90 o 
  -5   6   5        2.56       26.06     20.59 o 
  -4   6   5      154.50      149.31     21.99 o 
  -3   6   5      104.59      145.56     20.87 o 
  -2   6   5      282.07      295.09     12.92 o 
  -1   6   5      569.83      561.37     15.72 o 
   0   6   5        2.50        2.90      8.97 o 
   1   6   5       75.40       81.58      9.92 o 
   2   6   5       27.05       32.96     10.19 o 
   3   6   5      216.75      218.92     13.18 o 
   4   6   5        0.33        6.36     12.37 o 
   5   6   5        0.80        0.00     12.98 o 
   6   6   5       38.95       40.54     14.36 o 
   7   6   5       31.69       39.72     13.24 o 
  -9   7   5        2.33       27.25     22.78 o 
  -8   7   5      121.07      140.51     23.88 o 
  -7   7   5       11.30       30.56     23.23 o 
  -6   7   5       49.98       73.15     20.58 o 
  -5   7   5        0.75       14.81     19.03 o 
  -4   7   5        3.97        0.00     20.20 o 
  -3   7   5      157.86      181.10     23.52 o 
  -2   7   5      213.75      202.46     23.36 o 
  -1   7   5       19.49       46.82     19.85 o 
   0   7   5       93.31       91.95     19.18 o 
   1   7   5        5.68       10.51      9.01 o 
   2   7   5       59.02       87.10     15.74 o 
   3   7   5      133.17      125.34     10.89 o 
   4   7   5       24.40       38.57     10.50 o 
   5   7   5       10.60       25.41     13.67 o 
   6   7   5       12.06       20.05     14.27 o 
  -8   8   5       76.12       84.51     23.11 o 
  -7   8   5        1.23       12.76     21.45 o 
  -6   8   5       35.17       56.92     21.53 o 
  -5   8   5       67.65       90.18     21.75 o 
  -4   8   5        4.09        6.86     19.16 o 
  -3   8   5       69.79       89.75     20.26 o 
  -2   8   5        4.86       29.25     18.84 o 
  -1   8   5        6.51        0.00     17.85 o 
   0   8   5      335.87      359.93     24.48 o 
   1   8   5        3.19        0.32     17.98 o 
   2   8   5       73.25       62.98     18.65 o 
   3   8   5       38.96       53.58     18.73 o 
   4   8   5       15.68       14.81     18.00 o 
   5   8   5        0.55        0.00     10.49 o 
  -7   9   5        1.39        0.00     21.62 o 
  -6   9   5        1.69        1.06     22.67 o 
  -5   9   5      127.34      135.97     25.26 o 
  -4   9   5        0.57        0.00     19.33 o 
  -3   9   5        1.07       19.29     20.09 o 
  -2   9   5       40.08       48.47     20.05 o 
  -1   9   5      158.52      156.87     21.53 o 
   0   9   5      191.18      172.87     21.86 o 
   1   9   5       38.22       47.72     18.90 o 
   2   9   5        8.51        0.00     17.55 o 
   3   9   5      112.55      112.66     20.74 o 
   4   9   5       73.59       69.94     21.53 o 
  -5  10   5      122.85      125.27     24.01 o 
  -4  10   5       14.68       15.99     22.59 o 
  -3  10   5       22.50        7.48     19.90 o 
  -2  10   5        8.34       12.27     19.55 o 
  -1  10   5       24.64       29.62     19.83 o 
   0  10   5       27.15       33.22     19.33 o 
   1  10   5       31.39       43.67     20.05 o 
   2  10   5        2.09        8.53     20.58 o 
  -2 -12   6        5.01       14.10     16.34 o 
  -1 -12   6       19.06       33.35     16.90 o 
   0 -12   6        1.44        0.00     16.16 o 
   1 -12   6        0.05        0.00     15.74 o 
   2 -12   6       48.81       50.89     16.64 o 
  -4 -11   6       52.85       62.29     16.36 o 
  -3 -11   6       11.79       25.26     15.41 o 
  -2 -11   6        8.54        7.29     15.67 o 
  -1 -11   6      256.69      237.29     20.91 o 
   0 -11   6        3.72       13.95     15.45 o 
   1 -11   6        0.21        3.91     11.86 o 
   2 -11   6       19.50       19.87     12.15 o 
   3 -11   6       64.12       67.05     12.35 o 
   4 -11   6       19.07       20.77     12.03 o 
   5 -11   6       12.89        8.56     24.96 o 
  -5 -10   6        0.20        9.55     14.21 o 
  -4 -10   6       45.15       56.52     15.56 o 
  -3 -10   6      165.34      154.18     17.82 o 
  -2 -10   6        6.59        0.00     14.66 o 
  -1 -10   6        4.72        3.77     14.74 o 
   0 -10   6      257.68      254.65     15.26 o 
   1 -10   6        6.90        0.00     11.28 o 
   2 -10   6      221.20      212.99     14.41 o 
   3 -10   6       83.89       78.71     16.92 o 
   4 -10   6        1.14        0.00     11.42 o 
   5 -10   6       33.99       44.17     12.32 o 
   6 -10   6        0.04        4.51     21.19 o 
  -6  -9   6      102.24       98.48     15.39 o 
  -5  -9   6       39.25       34.79     14.21 o 
  -4  -9   6       98.43       97.23     15.84 o 
  -3  -9   6       19.53       12.41     13.95 o 
  -2  -9   6      142.80      143.31     16.77 o 
  -1  -9   6       26.90       27.64     16.37 o 
   0  -9   6      119.31      122.24     12.36 o 
   1  -9   6       97.38       84.43     12.12 o 
   2  -9   6      171.87      167.22     19.28 o 
   3  -9   6       93.65       92.90     12.40 o 
   4  -9   6       60.37       58.05     11.62 o 
   5  -9   6       23.35       25.47     11.40 o 
   6  -9   6        3.33       14.36     20.46 o 
   7  -9   6        2.45       25.00     19.36 o 
  -8  -8   6        3.50        0.00     12.54 o 
  -7  -8   6        0.61        0.00     12.82 o 
  -6  -8   6      215.18      226.21     13.36 o 
  -5  -8   6       22.90        9.50      9.62 o 
  -4  -8   6       71.81       68.59     14.44 o 
  -3  -8   6       12.91       17.74     14.81 o 
  -2  -8   6        6.30        0.00     10.98 o 
  -1  -8   6       51.37       49.98     21.08 o 
   0  -8   6       12.98        1.91     11.27 o 
   1  -8   6       78.09       76.03     12.28 o 
   2  -8   6      162.82      153.23     13.75 o 
   3  -8   6      343.91      333.07     15.88 o 
   4  -8   6      156.58      153.07     20.25 o 
   5  -8   6       83.71       82.04     12.10 o 
   6  -8   6       19.47       32.29     18.21 o 
   7  -8   6        0.20       14.35     21.15 o 
   8  -8   6       41.81       58.46     20.15 o 
  -9  -7   6       20.03       14.12     12.93 o 
  -8  -7   6        0.10        0.00     13.39 o 
  -7  -7   6        9.94        1.51     11.32 o 
  -6  -7   6        2.55        5.18      8.41 o 
  -5  -7   6        0.61        4.32      8.85 o 
  -4  -7   6       26.56       28.46      8.62 o 
  -3  -7   6        7.61        6.82      8.76 o 
  -2  -7   6       95.13       95.33      8.03 o 
  -1  -7   6        0.05        5.45     10.16 o 
   0  -7   6       96.32       91.14     11.40 o 
   1  -7   6       13.93       32.72     10.53 o 
   2  -7   6       29.40       31.11     11.65 o 
   3  -7   6      414.76      440.30     16.85 o 
   4  -7   6      177.66      163.34     13.28 o 
   5  -7   6        0.07        0.00      8.78 o 
   6  -7   6       61.92       80.72     18.75 o 
   7  -7   6      129.71      137.54     20.97 o 
   8  -7   6        5.87        7.80     18.58 o 
  -9  -6   6        8.35        0.00     13.84 o 
  -8  -6   6       90.93      115.64     16.53 o 
  -7  -6   6       26.83        2.87     11.44 o 
  -6  -6   6       16.09       19.61     11.63 o 
  -5  -6   6      136.18      131.21     10.91 o 
  -4  -6   6        0.67        0.00      7.29 o 
  -3  -6   6       48.15       50.80      7.60 o 
  -2  -6   6      774.44      815.64     15.01 o 
  -1  -6   6       61.33       60.94      6.72 o 
   0  -6   6       89.14      105.49      7.69 o 
   1  -6   6       40.17       57.54     13.54 o 
   2  -6   6        0.63       10.31     11.91 o 
   3  -6   6      258.31      275.84     13.52 o 
   4  -6   6      130.89      120.97     11.95 o 
   5  -6   6       83.74       63.15     12.18 o 
   6  -6   6       15.46       14.40     18.52 o 
   7  -6   6      139.84      136.98     20.07 o 
   8  -6   6        2.66        0.00     19.49 o 
   9  -6   6        1.46        0.00     18.04 o 
 -10  -5   6       13.78        0.56     13.49 o 
  -9  -5   6        7.96        8.73     14.74 o 
  -8  -5   6        0.19        0.00     13.80 o 
  -7  -5   6      116.47      110.98     14.81 o 
  -6  -5   6       44.33       49.08      9.61 o 
  -5  -5   6      314.72      307.87     12.52 o 
  -4  -5   6      511.13      484.23     14.30 o 
  -3  -5   6       25.88       19.34      6.14 o 
  -2  -5   6     3131.10     3192.69     43.07 o 
  -1  -5   6        0.12        5.57      6.50 o 
   0  -5   6       30.79       31.15      6.01 o 
   1  -5   6      231.57      222.49      7.76 o 
   2  -5   6      521.78      541.64     11.32 o 
   3  -5   6      352.94      366.08      9.63 o 
   4  -5   6      176.88      175.27     10.57 o 
   5  -5   6        0.04        0.00      7.13 o 
   6  -5   6      106.37       80.31     18.17 o 
   7  -5   6      175.49      180.78     20.22 o 
   8  -5   6       20.62       21.29     18.08 o 
   9  -5   6        9.93        4.89     18.30 o 
 -10  -4   6        0.08        0.00     13.49 o 
  -9  -4   6        0.37        0.00     13.11 o 
  -8  -4   6       67.60       68.71     14.08 o 
  -7  -4   6      170.04      158.10     17.13 o 
  -6  -4   6       21.45        0.00      8.35 o 
  -5  -4   6      657.14      673.77     23.20 o 
  -4  -4   6      487.67      503.75     13.81 o 
  -3  -4   6        0.12        3.67      5.36 o 
  -2  -4   6     2226.77     2217.14    129.57 o 
  -1  -4   6     1321.10     1498.03     21.77 o 
   0  -4   6      189.61      220.85      7.11 o 
   1  -4   6     1254.63     1248.41     18.91 o 
   2  -4   6      486.56      480.69     10.05 o 
   3  -4   6       10.09        4.39      5.66 o 
   4  -4   6        3.46        0.00      6.15 o 
   5  -4   6      152.91      160.54      8.76 o 
   6  -4   6      168.11      112.43     37.27 o 
   7  -4   6       74.23       51.59     27.67 o 
   8  -4   6       34.77       39.73     10.01 o 
   9  -4   6       11.44        9.64     18.60 o 
 -10  -3   6       41.71       58.73     16.92 o 
  -9  -3   6        0.63        0.00     13.19 o 
  -8  -3   6      341.13      368.95     22.48 o 
  -7  -3   6      213.87      170.52     19.05 o 
  -6  -3   6       16.45       16.48      8.29 o 
  -5  -3   6      514.14      517.42     14.11 o 
  -4  -3   6      493.88      491.46     13.11 o 
  -3  -3   6       98.27       93.02      7.53 o 
  -2  -3   6      453.20      445.30     11.47 o 
  -1  -3   6     3256.25     3335.61     52.81 o 
   0  -3   6      361.05      363.12      9.43 o 
   1  -3   6      735.44      724.15     15.24 o 
   2  -3   6      485.29      475.54     12.42 o 
   4  -3   6      986.95      964.85     16.52 o 
   5  -3   6       69.19       62.75     13.96 o 
   6  -3   6      165.52      160.78     11.98 o 
   7  -3   6      198.04      232.89     12.91 o 
   8  -3   6       12.80        3.36      9.69 o 
   9  -3   6        4.75        4.67     10.36 o 
 -11  -2   6       13.19        9.72     15.84 o 
 -10  -2   6      110.86      125.40     18.15 o 
  -9  -2   6       20.85       13.77     15.13 o 
  -8  -2   6      318.82      340.11     22.03 o 
  -7  -2   6       29.56       51.08     14.98 o 
  -6  -2   6      380.14      383.90     13.84 o 
  -5  -2   6     2620.16     2666.59     36.77 o 
  -4  -2   6     5908.75     6012.99     92.63 o 
  -3  -2   6     1079.25     1106.77     22.40 o 
  -2  -2   6       92.37      105.08      6.99 o 
  -1  -2   6     1717.14     1671.41     28.36 o 
   0  -2   6       50.90       58.43      6.26 o 
   1  -2   6      462.44      427.83      8.67 o 
   2  -2   6       60.73       49.05      5.33 o 
   3  -2   6       20.06       17.62      7.78 o 
   4  -2   6     1265.95     1231.90     19.92 o 
   5  -2   6      221.94      241.57     19.07 o 
   6  -2   6        0.88        0.00      9.28 o 
   7  -2   6      443.42      464.39     16.36 o 
   8  -2   6       41.21       45.09     14.55 o 
   9  -2   6       31.13       34.04     10.74 o 
 -11  -1   6       17.69       14.98     15.84 o 
 -10  -1   6      165.01      174.13     14.05 o 
  -9  -1   6       77.86       64.56     16.17 o 
  -8  -1   6        0.46       10.14      9.69 o 
  -7  -1   6      609.24      616.74     28.50 o 
  -6  -1   6      331.31      341.73     13.07 o 
  -5  -1   6      968.10     1018.28     16.73 o 
  -4  -1   6     1083.71     1129.94     17.54 o 
  -3  -1   6      131.60      118.21      7.24 o 
  -2  -1   6      258.36      263.83      8.95 o 
  -1  -1   6     3631.91     3467.14     54.36 o 
   0  -1   6      658.27      730.33     14.62 o 
   1  -1   6     1861.84     1937.48     32.13 o 
   2  -1   6      656.57      610.07     15.89 o 
   3  -1   6     2165.23     2254.33     39.27 o 
   4  -1   6      726.62      817.45     19.47 o 
   5  -1   6      420.25      393.23     13.84 o 
   6  -1   6      229.99      236.66     12.67 o 
   7  -1   6      374.67      365.27     15.12 o 
   8  -1   6       70.66       77.90     12.82 o 
   9  -1   6        2.10        7.80     11.58 o 
 -11   0   6       23.42       17.89     15.60 o 
 -10   0   6      231.01      233.03     41.93 o 
  -9   0   6      101.24      104.66     12.22 o 
  -8   0   6       34.88       16.04      9.59 o 
  -7   0   6      727.58      463.76     22.61 o 
  -6   0   6      357.11      365.15     14.22 o 
  -5   0   6      417.50      431.30     14.24 o 
  -4   0   6       47.48       63.13      8.14 o 
  -3   0   6      468.78      422.67     11.56 o 
  -2   0   6     1535.80     1621.04     28.24 o 
  -1   0   6      270.76      255.47      7.98 o 
   0   0   6       29.98       14.44      7.16 o 
   1   0   6       30.63       40.05      8.51 o 
   2   0   6      154.40      124.84      9.72 o 
   3   0   6      184.66      194.76     11.92 o 
   4   0   6       70.87       85.70     10.89 o 
   5   0   6        3.87        0.00     12.11 o 
   6   0   6      282.31      283.01     17.11 o 
   7   0   6       71.94       65.16     12.31 o 
   8   0   6      164.38      170.52     16.42 o 
   9   0   6       26.05       55.82     13.00 o 
 -11   1   6       90.73       49.59     19.52 o 
 -10   1   6       79.36       64.18     12.51 o 
  -9   1   6      289.66      252.73     34.48 o 
  -8   1   6      347.75      308.87     33.91 o 
  -7   1   6       44.46        7.86     32.67 o 
  -6   1   6      266.64      276.87     18.30 o 
  -5   1   6      164.40      148.01     10.51 o 
  -4   1   6        0.34        0.00      7.95 o 
  -3   1   6      546.65      555.81     13.52 o 
  -2   1   6        8.44       12.51      6.18 o 
  -1   1   6      697.71      607.23     47.54 o 
   0   1   6     1277.77     1191.15     29.79 o 
   1   1   6      113.29       92.77      8.88 o 
   2   1   6       13.42       11.55      8.28 o 
   3   1   6     2063.88     2076.43     49.60 o 
   4   1   6       78.71       82.08     11.60 o 
   5   1   6      316.66      335.99     18.41 o 
   6   1   6       79.51       51.23     13.04 o 
   7   1   6      100.50       96.13     14.38 o 
   8   1   6        2.89       11.04     11.94 o 
   9   1   6        4.94        7.41     13.52 o 
 -11   2   6        0.59        0.00     11.06 o 
 -10   2   6        1.32        0.00     11.32 o 
  -9   2   6       71.40       54.68     18.09 o 
  -8   2   6       22.61       18.89     23.07 o 
  -7   2   6      178.69      173.91     13.56 o 
  -6   2   6       84.11       63.02     11.77 o 
  -5   2   6      103.72       86.55     11.36 o 
  -4   2   6       23.63       22.02      7.98 o 
  -3   2   6       35.30       28.14      7.51 o 
  -2   2   6     1746.33     1940.06     34.14 o 
  -1   2   6       21.98       31.92      6.19 o 
   0   2   6     1277.78     1290.59     23.90 o 
   1   2   6        0.95        0.00      9.05 o 
   2   2   6      248.63      244.84     13.54 o 
   3   2   6     1108.87     1085.90     30.28 o 
   4   2   6      265.66      294.26     16.27 o 
   5   2   6       87.39       82.23     14.64 o 
   6   2   6       15.79        7.01     13.32 o 
   7   2   6      185.74      166.62     15.26 o 
   8   2   6       24.58        7.84     12.16 o 
   9   2   6       23.79       19.89     14.21 o 
 -11   3   6       99.21       92.90     13.61 o 
 -10   3   6       13.62        0.00     14.80 o 
  -9   3   6      189.13      199.29     14.72 o 
  -8   3   6      103.96       93.94     12.49 o 
  -7   3   6        8.62        0.00     11.89 o 
  -6   3   6      180.18      189.10     13.55 o 
  -5   3   6      174.67      172.33     11.75 o 
  -4   3   6      133.39      168.63     10.26 o 
  -3   3   6      663.56      632.71     16.11 o 
  -2   3   6     1476.06     1522.60     28.44 o 
  -1   3   6      251.38      274.23      9.94 o 
   0   3   6        3.01        3.26     10.01 o 
   1   3   6      324.34      305.94     13.64 o 
   2   3   6        0.73        7.85      9.16 o 
   3   3   6     1167.53     1114.19     31.56 o 
   4   3   6       48.71       38.17     13.80 o 
   5   3   6       22.66       33.80     14.36 o 
   6   3   6      431.34      479.22     22.29 o 
   7   3   6       32.62       39.16     12.76 o 
   8   3   6       75.72      102.90     14.81 o 
 -10   4   6       16.82        6.12     22.20 o 
  -9   4   6      276.80      269.86     25.37 o 
  -8   4   6        3.84        0.00     10.58 o 
  -7   4   6       10.44        0.00     11.14 o 
  -6   4   6      347.29      332.49     15.67 o 
  -5   4   6      104.02      112.58     11.36 o 
  -4   4   6        4.16        9.49     10.01 o 
  -3   4   6      282.75      247.57     11.56 o 
  -2   4   6     2060.47     2173.65     38.77 o 
  -1   4   6      958.12      945.15     20.22 o 
   0   4   6      450.08      446.45     13.54 o 
   1   4   6     1051.56     1041.51     21.96 o 
   2   4   6       82.57       75.74     11.27 o 
   3   4   6      633.46      646.07     23.95 o 
   4   4   6      174.94      176.94     15.18 o 
   5   4   6       61.03       64.94     14.25 o 
   6   4   6      138.39      146.01     14.79 o 
   7   4   6       57.66       89.04     15.71 o 
   8   4   6        1.76        0.00     12.22 o 
 -10   5   6        4.60       19.89     21.83 o 
  -9   5   6       94.92       96.45     21.53 o 
  -8   5   6      327.84      344.57     26.55 o 
  -7   5   6       23.55        2.61     19.14 o 
  -6   5   6      100.64       90.49     23.95 o 
  -5   5   6      432.82      471.20     16.56 o 
  -4   5   6       29.03       11.15     10.99 o 
  -3   5   6      400.98      430.94     17.13 o 
  -2   5   6     1275.93     1346.12     27.45 o 
  -1   5   6      566.29      570.85     15.76 o 
   0   5   6        1.92        0.96      8.74 o 
   1   5   6      323.16      338.22     16.12 o 
   2   5   6      109.29      113.44     10.38 o 
   3   5   6      444.63      462.55     19.81 o 
   4   5   6       70.87       77.53     14.08 o 
   5   5   6        5.27        0.00     11.21 o 
   6   5   6      211.33      229.70     18.52 o 
   7   5   6       38.49       38.17     14.72 o 
  -9   6   6        1.68        5.69     22.09 o 
  -8   6   6      128.78      141.52     24.77 o 
  -7   6   6      229.02      201.53     25.89 o 
  -6   6   6       40.30       47.57     21.56 o 
  -5   6   6      271.64      271.93     26.17 o 
  -4   6   6       31.07       60.78     23.08 o 
  -3   6   6      135.68      119.69     21.01 o 
  -2   6   6      603.67      627.17     17.69 o 
  -1   6   6      150.51      159.43     11.19 o 
   0   6   6       83.12       70.47     10.54 o 
   1   6   6        3.93        4.96      9.55 o 
   2   6   6        0.89       15.24     10.10 o 
   3   6   6       13.50       11.33     16.09 o 
   4   6   6       88.92      104.93     13.00 o 
   5   6   6        1.97        0.00     11.49 o 
   6   6   6       50.69       64.56     15.26 o 
   7   6   6       56.60       59.68     15.88 o 
  -9   7   6       20.39        6.25     22.57 o 
  -8   7   6      122.99      108.81     22.95 o 
  -7   7   6      320.73      345.88     27.68 o 
  -6   7   6       84.64      108.59     21.43 o 
  -5   7   6      178.86      203.99     22.80 o 
  -4   7   6        0.23       13.95     19.27 o 
  -3   7   6      103.02       72.59     20.71 o 
  -2   7   6      848.31      855.32     36.99 o 
  -1   7   6       55.28       66.67     19.36 o 
   0   7   6      638.65      576.77     28.49 o 
   1   7   6        0.54        1.59      8.57 o 
   2   7   6       18.47       20.56      9.47 o 
   3   7   6        0.76        0.00      9.46 o 
   4   7   6       35.39       36.94     10.81 o 
   5   7   6        1.22        0.00     13.24 o 
   6   7   6       25.56       28.64     14.68 o 
  -8   8   6       15.53       30.97     21.83 o 
  -7   8   6       74.97       84.15     24.79 o 
  -6   8   6      139.80      121.16     22.72 o 
  -5   8   6        1.95       14.42     20.28 o 
  -4   8   6       79.00      104.04     21.75 o 
  -3   8   6      109.44       83.14     20.30 o 
  -2   8   6       39.17       41.41     18.69 o 
  -1   8   6      899.75      878.90     36.17 o 
   0   8   6        1.12        0.00     18.11 o 
   1   8   6      304.82      309.67     23.51 o 
   2   8   6       99.17       99.80     21.10 o 
   3   8   6        4.03       10.09     17.74 o 
   4   8   6       73.20       93.57     21.04 o 
   5   8   6        0.16        0.00      9.41 o 
  -7   9   6       30.55       47.35     25.11 o 
  -6   9   6       20.47       10.73     20.76 o 
  -5   9   6        8.01       33.26     21.23 o 
  -4   9   6       42.36       56.93     21.12 o 
  -3   9   6        1.84        5.04     19.57 o 
  -2   9   6       78.41       75.42     20.33 o 
  -1   9   6      111.49      132.62     21.34 o 
   0   9   6        0.18        0.00     17.85 o 
   1   9   6        6.39       20.89     18.32 o 
   2   9   6       27.54       43.19     18.86 o 
   3   9   6       67.29       84.47     21.71 o 
  -5  10   6       13.41       29.75     21.70 o 
  -4  10   6       84.03       93.24     24.68 o 
  -3  10   6        2.44       12.48     21.70 o 
  -2  10   6        5.46       20.18     19.49 o 
  -1  10   6        1.36        1.49     20.43 o 
   0  10   6       18.10        4.89     18.67 o 
   1  10   6        2.02       13.77     19.29 o 
  -2 -12   7       20.12        5.73     16.08 o 
  -1 -12   7       24.18       20.69     16.49 o 
   0 -12   7       35.63       23.41     16.77 o 
   1 -12   7        0.48        0.62     15.86 o 
   2 -12   7        6.19        7.03     15.69 o 
  -4 -11   7        0.16       10.02     15.24 o 
  -3 -11   7       12.19       17.59     15.54 o 
  -2 -11   7      121.71       79.92     17.27 o 
  -1 -11   7       11.96        4.44     15.89 o 
   0 -11   7       53.04       85.96     17.35 o 
   1 -11   7       21.83        1.08     14.94 o 
   2 -11   7        7.11        0.00     14.72 o 
   3 -11   7       84.31       89.94     13.13 o 
   4 -11   7        0.09        1.88     15.93 o 
  -6 -10   7       35.69       28.50     14.31 o 
  -5 -10   7        7.50        0.00     13.90 o 
  -4 -10   7        0.90       10.09     14.46 o 
  -3 -10   7      104.73      111.85     16.96 o 
  -2 -10   7       93.96      110.92     17.09 o 
  -1 -10   7        3.51       11.38     14.46 o 
   0 -10   7        4.65       16.25     15.09 o 
   1 -10   7       20.56       33.02     15.07 o 
   2 -10   7       24.79       22.51     11.84 o 
   3 -10   7       23.86       36.16     11.86 o 
   4 -10   7        2.41       22.80     11.78 o 
   5 -10   7       18.39       14.07     20.81 o 
   6 -10   7       25.78       33.71     21.55 o 
  -6  -9   7       12.37       10.80     13.45 o 
  -5  -9   7      109.36      120.70     16.06 o 
  -4  -9   7        5.36       22.46     14.44 o 
  -3  -9   7      182.09      167.84     17.09 o 
  -2  -9   7        6.85        2.84     13.88 o 
  -1  -9   7       52.13       56.09     15.15 o 
   0  -9   7      228.12      212.68     18.08 o 
   1  -9   7       12.52        0.00     10.59 o 
   2  -9   7       19.96       30.76     11.26 o 
   3  -9   7        0.43        6.72     11.02 o 
   4  -9   7       14.10        8.68     10.97 o 
   5  -9   7       30.34       23.04     16.51 o 
   6  -9   7       16.68       10.09     19.92 o 
   7  -9   7       90.88      143.21     22.20 o 
  -8  -8   7       13.12       24.51     13.84 o 
  -7  -8   7       70.32       64.55     14.12 o 
  -6  -8   7        0.04        0.00      8.77 o 
  -5  -8   7       42.09       19.94     25.16 o 
  -4  -8   7        7.00       11.53     13.32 o 
  -3  -8   7        1.61        8.26     14.16 o 
  -2  -8   7      220.80      240.39     19.01 o 
  -1  -8   7        6.20        5.32     14.89 o 
   0  -8   7        5.79        7.77     11.63 o 
   1  -8   7       10.81       17.34     12.02 o 
   2  -8   7       94.52      109.72     12.98 o 
   3  -8   7        8.86        2.65     11.22 o 
   4  -8   7       12.56       13.23     10.61 o 
   5  -8   7        0.89        2.05     10.59 o 
   6  -8   7       17.45       38.93     18.19 o 
   7  -8   7      309.10      339.70     25.74 o 
   8  -8   7       22.70        8.95     19.05 o 
  -9  -7   7        0.17        0.00     14.07 o 
  -8  -7   7        3.43        0.88     13.58 o 
  -7  -7   7      222.80      213.45     17.78 o 
  -6  -7   7        0.32        4.54     12.33 o 
  -5  -7   7       84.37      101.01     12.80 o 
  -3  -7   7       79.34       71.56      9.79 o 
  -2  -7   7      181.54      174.88     10.91 o 
  -1  -7   7        4.11        0.00      9.85 o 
   0  -7   7       29.03       23.55     10.16 o 
   1  -7   7       32.93       46.60     11.59 o 
   2  -7   7      363.73      367.66     15.33 o 
   3  -7   7       15.64       12.59     11.81 o 
   4  -7   7       15.03        5.52     11.16 o 
   5  -7   7       50.75       59.81     18.97 o 
   6  -7   7        0.10        0.00     18.36 o 
   7  -7   7      100.79      125.36     21.83 o 
   8  -7   7       65.61       70.61     19.87 o 
  -9  -6   7       36.14       40.31     13.67 o 
  -8  -6   7        1.04        2.13     12.50 o 
  -7  -6   7      144.07      181.72     16.23 o 
  -6  -6   7      105.90      114.02     10.16 o 
  -5  -6   7        0.53        4.53      9.80 o 
  -4  -6   7       73.74       89.82     10.26 o 
  -3  -6   7      189.30      180.73     10.73 o 
  -2  -6   7      474.89      464.94     11.20 o 
  -1  -6   7      124.23      138.79      7.85 o 
   0  -6   7       18.02       32.30     11.07 o 
   1  -6   7      367.52      399.16     11.61 o 
   2  -6   7      588.25      571.15     16.90 o 
   3  -6   7       20.60       20.29     11.63 o 
   4  -6   7        4.68        0.16     11.25 o 
   5  -6   7      559.73      549.45     17.37 o 
   6  -6   7       51.68       57.89     16.86 o 
   7  -6   7        2.04        4.61     18.75 o 
   8  -6   7       53.46       30.22     20.17 o 
 -10  -5   7        0.35        0.00     13.02 o 
  -9  -5   7       11.91       17.63     14.91 o 
  -8  -5   7       39.84       26.19     13.49 o 
  -7  -5   7       22.94       29.98     13.28 o 
  -6  -5   7       38.12       48.22      9.88 o 
  -5  -5   7      113.25      125.36     10.83 o 
  -4  -5   7      176.87      177.32     10.53 o 
  -3  -5   7      102.26      108.23      9.53 o 
  -2  -5   7      196.22      202.66      9.77 o 
  -1  -5   7     1464.39     1462.17     22.06 o 
   0  -5   7       70.16       78.40      6.75 o 
   1  -5   7        0.12       10.51      6.27 o 
   2  -5   7      627.10      633.39     13.02 o 
   3  -5   7     1439.79     1432.08     25.21 o 
   4  -5   7        0.40        0.00      5.59 o 
   5  -5   7       20.19        6.41      7.65 o 
   6  -5   7        4.38        0.00     16.86 o 
   7  -5   7       16.54       25.07     16.43 o 
   8  -5   7       95.36       85.10     19.42 o 
   9  -5   7        1.06        3.53     18.23 o 
 -10  -4   7       61.66       96.46     17.59 o 
  -9  -4   7        7.03       11.57     13.95 o 
  -8  -4   7      141.54      100.08     15.35 o 
  -7  -4   7       69.29       59.28     15.05 o 
  -6  -4   7      330.55      297.83     11.91 o 
  -5  -4   7        5.27       20.36      9.02 o 
  -4  -4   7        0.28        7.30      8.30 o 
  -3  -4   7      112.84      127.96      8.96 o 
  -2  -4   7     1039.84     1098.70     21.75 o 
  -1  -4   7      722.31      708.19     22.74 o 
   0  -4   7      568.05      570.94     10.98 o 
   1  -4   7      436.59      431.74      9.67 o 
   2  -4   7     1283.91     1219.25     18.95 o 
   3  -4   7      514.11      533.08     11.46 o 
   4  -4   7       89.15       74.23      9.21 o 
   5  -4   7        0.37        0.00      6.96 o 
   6  -4   7       13.15        5.06      6.20 o 
   7  -4   7       59.34       49.11      9.62 o 
   8  -4   7       82.44       69.52     10.82 o 
   9  -4   7        4.96       11.94     18.47 o 
 -10  -3   7       85.94       84.79     16.19 o 
  -9  -3   7       11.96       40.52     14.66 o 
  -8  -3   7       69.35       64.79     14.77 o 
  -7  -3   7      147.43      145.08     17.29 o 
  -6  -3   7      100.72      101.07      9.55 o 
  -5  -3   7       14.83       18.87      8.74 o 
  -4  -3   7      536.51      525.62     13.92 o 
  -3  -3   7       17.16       21.28     10.03 o 
  -2  -3   7      678.53      683.43     19.27 o 
  -1  -3   7       31.62       40.70      6.48 o 
   0  -3   7      102.55       94.04      5.31 o 
   1  -3   7       16.03       13.51      5.08 o 
   2  -3   7      344.67      302.58     10.25 o 
   3  -3   7      501.24      484.13     10.73 o 
   4  -3   7      344.82      332.84     10.06 o 
   5  -3   7      253.35      247.20      9.96 o 
   6  -3   7        0.20        0.00     10.07 o 
   7  -3   7      163.36      151.82     11.61 o 
   8  -3   7       73.26       59.86     10.95 o 
   9  -3   7        7.09        9.64      9.51 o 
 -11  -2   7       27.37       41.64     16.71 o 
 -10  -2   7       43.02       42.89     15.04 o 
  -9  -2   7        4.34       11.77     15.52 o 
  -8  -2   7       15.90       16.73     13.82 o 
  -7  -2   7        0.52        0.00     14.46 o 
  -6  -2   7      113.40      113.01      7.83 o 
  -5  -2   7       83.11       96.45      6.83 o 
  -4  -2   7      209.39      219.52      6.99 o 
  -3  -2   7     3666.31     3697.64     58.93 o 
  -2  -2   7       16.07       18.29      6.72 o 
  -1  -2   7       53.86       47.86      6.96 o 
   0  -2   7       34.67       19.44      6.33 o 
   1  -2   7        4.38        6.95      4.69 o 
   2  -2   7     1075.44     1055.84     17.01 o 
   3  -2   7      172.71      155.46      9.98 o 
   4  -2   7       72.57       62.83      9.18 o 
   5  -2   7      163.26      192.95     11.61 o 
   6  -2   7       20.88       40.10     17.84 o 
   7  -2   7        0.85        0.00      9.31 o 
   8  -2   7      149.87      133.64     11.73 o 
   9  -2   7       12.56        4.83     12.63 o 
 -11  -1   7       34.10       44.14     16.75 o 
 -10  -1   7        3.12        2.98     15.58 o 
  -9  -1   7        0.47        1.94     14.98 o 
  -8  -1   7      132.17      143.63     11.96 o 
  -7  -1   7      109.23      138.17     27.67 o 
  -6  -1   7      578.50      591.43     24.40 o 
  -5  -1   7      582.69      570.56     13.88 o 
  -4  -1   7      393.91      426.92     10.44 o 
  -3  -1   7       13.90       19.27      7.18 o 
  -2  -1   7     2965.28     2891.20     46.77 o 
  -1  -1   7      214.16      229.83      8.55 o 
   0  -1   7       64.10       48.26      6.39 o 
   1  -1   7     1404.38     1527.19     26.82 o 
   2  -1   7       30.03       30.43      9.78 o 
   3  -1   7       12.74        0.71      8.41 o 
   4  -1   7        2.84        0.00      9.85 o 
   5  -1   7       50.67       54.45     11.98 o 
   6  -1   7       58.89       75.79     14.31 o 
   7  -1   7      282.54      283.70     17.65 o 
   8  -1   7       48.60       49.47     13.54 o 
   9  -1   7       39.64       38.34     13.60 o 
 -11   0   7      106.89       92.86     16.21 o 
 -10   0   7       67.88       80.07     15.76 o 
  -9   0   7        9.93        2.35     13.04 o 
  -8   0   7      622.51      532.34     51.60 o 
  -7   0   7      170.45      149.22     12.69 o 
  -6   0   7       33.87       33.78     10.11 o 
  -5   0   7      161.18      134.56     15.43 o 
  -4   0   7      388.93      403.90     12.96 o 
  -3   0   7     1122.69     1114.85     24.34 o 
  -2   0   7     1212.31     1265.53     23.28 o 
  -1   0   7      161.97      196.08     12.30 o 
   0   0   7      740.61      738.19     21.19 o 
   1   0   7       30.19       48.33      9.64 o 
   2   0   7      237.52      237.21     12.67 o 
   3   0   7       44.03       47.68      9.66 o 
   4   0   7        0.62        6.44     10.48 o 
   5   0   7      252.76      264.28     17.33 o 
   6   0   7       43.30       23.93     13.43 o 
   7   0   7       70.84       66.65     12.41 o 
   8   0   7       26.34       15.48     11.73 o 
   9   0   7        3.78        0.00     11.38 o 
 -11   1   7       34.03       40.91     16.32 o 
 -10   1   7        8.34        0.00     23.78 o 
  -9   1   7       37.48        0.00     34.16 o 
  -8   1   7      103.99      100.08     15.09 o 
  -7   1   7     1383.87     1289.18     38.78 o 
  -6   1   7       20.62        0.00     20.38 o 
  -5   1   7      346.85      318.44     13.81 o 
  -4   1   7       70.67       81.96      8.74 o 
  -3   1   7      165.17      202.63      9.76 o 
  -2   1   7      992.47     1024.41     21.23 o 
  -1   1   7      230.33      229.98     10.66 o 
   0   1   7      849.68      795.37     22.61 o 
   1   1   7     1250.14     1191.46     31.25 o 
   2   1   7      266.35      240.53     13.94 o 
   3   1   7       92.47       71.45     12.13 o 
   4   1   7      354.72      363.30     17.68 o 
   5   1   7       44.96       50.54     12.89 o 
   6   1   7        0.82        5.13     13.06 o 
   7   1   7      278.80      249.32     17.13 o 
   8   1   7        8.46       34.79     12.31 o 
   9   1   7        0.15        7.65     13.54 o 
 -11   2   7        9.12        0.76     12.04 o 
 -10   2   7       77.42       78.57     25.19 o 
  -9   2   7       47.69       28.52     11.97 o 
  -8   2   7       56.72       38.70     12.05 o 
  -7   2   7      122.41       98.92     17.46 o 
  -6   2   7       12.50        0.00     11.23 o 
  -4   2   7      132.18      105.25     13.69 o 
  -3   2   7       13.45        0.93     17.78 o 
  -2   2   7      500.38      490.62     17.72 o 
  -1   2   7        1.60        3.50      7.16 o 
   0   2   7      737.89      744.31     16.66 o 
   1   2   7      726.27      708.64     21.58 o 
   2   2   7      774.04      795.57     24.81 o 
   3   2   7      173.15      188.02     13.54 o 
   4   2   7      522.28      544.22     22.53 o 
   5   2   7       48.63       62.08     13.49 o 
   6   2   7       34.09       24.29     11.66 o 
   7   2   7       97.13      105.06     14.03 o 
   8   2   7       31.78       38.65     14.33 o 
 -11   3   7        0.82        2.04     12.10 o 
 -10   3   7      163.85      188.95     14.29 o 
  -9   3   7       40.90       27.00     11.70 o 
  -8   3   7      202.14      210.80     16.91 o 
  -7   3   7       39.28       50.85     14.21 o 
  -6   3   7       24.41       12.22     11.74 o 
  -5   3   7      779.31      823.59     20.81 o 
  -4   3   7       57.16       52.42     10.41 o 
  -3   3   7       42.51       46.92      9.42 o 
  -2   3   7     1136.46     1236.14     24.78 o 
  -1   3   7      100.10      106.09      8.67 o 
   0   3   7        9.80        7.93      6.67 o 
   1   3   7     1241.78     1241.77     32.72 o 
   2   3   7     1262.90     1243.57     33.80 o 
   3   3   7      227.36      228.17     14.94 o 
   4   3   7       19.22       12.44     12.37 o 
   5   3   7      311.68      336.74     19.53 o 
   6   3   7       11.99        0.00     11.79 o 
   7   3   7       82.05       89.49     14.48 o 
   8   3   7        8.99        0.00     12.20 o 
 -10   4   7       42.58       49.53     22.89 o 
  -9   4   7        3.96       11.64     22.16 o 
  -8   4   7      282.38      271.77     15.17 o 
  -7   4   7       34.07       21.91     11.05 o 
  -6   4   7        0.20        8.25     11.81 o 
  -5   4   7      247.53      274.16     13.84 o 
  -4   4   7      121.53      145.19     13.71 o 
  -3   4   7        0.07       16.67      9.90 o 
  -2   4   7      118.98      125.21     10.04 o 
  -1   4   7       18.56        3.45      8.19 o 
   0   4   7      590.36      600.73     16.04 o 
   1   4   7       38.78       39.98      9.28 o 
   2   4   7      478.75      470.40     20.28 o 
   3   4   7       16.55       27.72     13.90 o 
   4   4   7       18.48       26.00     12.48 o 
   5   4   7      119.42      112.13     13.69 o 
   6   4   7       44.34       34.27     14.25 o 
   7   4   7       62.45       73.71     15.73 o 
   8   4   7       14.65        0.00     14.40 o 
 -10   5   7        4.85       42.37     22.26 o 
  -9   5   7       51.71       53.60     20.56 o 
  -8   5   7       25.25       28.24     22.20 o 
  -7   5   7        0.31       16.60     21.21 o 
  -6   5   7       68.66       77.14     22.16 o 
  -5   5   7       49.67       36.08     13.84 o 
  -4   5   7       99.18       87.32     11.77 o 
  -3   5   7      244.47      277.36     13.68 o 
  -2   5   7      222.38      219.51     11.99 o 
  -1   5   7       58.45       72.55     12.95 o 
   0   5   7       13.77       10.49      8.95 o 
   1   5   7        6.91        4.16      9.46 o 
   2   5   7        1.75        0.00      9.36 o 
   3   5   7       23.28       12.85     13.06 o 
   4   5   7       80.75       87.42     12.37 o 
   5   5   7        1.12       11.98     12.14 o 
   6   5   7        4.46        9.87     14.10 o 
   7   5   7       16.12       10.47     14.61 o 
  -9   6   7       43.56       38.84     20.59 o 
  -8   6   7        1.38        0.00     22.24 o 
  -7   6   7        3.55        8.54     20.33 o 
  -6   6   7      233.30      226.19     22.65 o 
  -5   6   7        6.09       20.46     19.31 o 
  -4   6   7      211.23      262.01     25.84 o 
  -3   6   7       10.24       32.81     21.90 o 
  -2   6   7      383.60      386.66     15.08 o 
  -1   6   7       35.71       40.30     10.00 o 
   0   6   7      152.43      130.75     11.16 o 
   1   6   7       50.01       37.67      9.90 o 
   2   6   7        5.85        0.00      9.68 o 
   3   6   7      143.42      136.06     10.79 o 
   4   6   7       46.95       32.22     11.68 o 
   5   6   7        7.30       13.67     11.79 o 
   6   6   7        1.55        0.00     13.90 o 
  -9   7   7        0.13       30.00     21.40 o 
  -8   7   7      120.65       95.74     22.46 o 
  -7   7   7        0.38       28.37     23.04 o 
  -6   7   7      574.00      562.48     31.12 o 
  -5   7   7        0.03        0.00     18.75 o 
  -4   7   7        3.80        0.00     18.51 o 
  -3   7   7      382.90      386.77     25.71 o 
  -2   7   7      315.47      319.58     23.71 o 
  -1   7   7      120.03       99.90     18.69 o 
   0   7   7      218.25      235.55     20.78 o 
   1   7   7        5.61        4.34      9.22 o 
   2   7   7      182.60      173.33     11.59 o 
   3   7   7      196.49      197.69     12.70 o 
   4   7   7       27.41       35.61     10.92 o 
   5   7   7        5.29        6.53     13.11 o 
  -8   8   7       17.58       35.59     22.46 o 
  -7   8   7        0.23       11.19     21.32 o 
  -6   8   7       30.77       23.77     22.57 o 
  -5   8   7      108.16      120.68     24.40 o 
  -4   8   7        5.67        1.51     19.55 o 
  -3   8   7      240.52      267.77     24.16 o 
  -2   8   7      205.85      198.97     22.03 o 
  -1   8   7        4.38       19.92     18.15 o 
   0   8   7      176.83      186.59     20.87 o 
   1   8   7       42.94       39.83     17.57 o 
   2   8   7        4.75        0.00     17.31 o 
   3   8   7      183.98      159.27     21.56 o 
   4   8   7       47.72       58.24     20.20 o 
  -6   9   7       21.01       73.03     24.10 o 
  -5   9   7       66.49       89.04     22.57 o 
  -4   9   7       11.04       13.17     20.04 o 
  -3   9   7      244.83      223.09     23.92 o 
  -2   9   7       97.49       62.89     19.68 o 
  -1   9   7        4.08        3.79     18.10 o 
   0   9   7      202.25      182.63     22.07 o 
   1   9   7        0.16        1.32     19.14 o 
   2   9   7       11.42        3.73     18.84 o 
  -4  10   7        4.73       10.97     20.41 o 
  -3  10   7       95.86       77.45     21.60 o 
  -2  10   7       33.01       47.51     22.12 o 
  -1  10   7        2.56        0.00     18.11 o 
   0  10   7        6.44        0.00     18.15 o 
  -1 -12   8       47.16       36.64     16.94 o 
   0 -12   8        9.23       24.57     16.16 o 
   1 -12   8       30.04       24.48     16.27 o 
  -4 -11   8       33.81       40.24     15.76 o 
  -3 -11   8        7.87        3.49     14.98 o 
  -2 -11   8       16.54        0.00     15.39 o 
  -1 -11   8      163.84      169.95     19.07 o 
   0 -11   8        1.51        0.62     15.35 o 
   1 -11   8        4.41       32.63     15.41 o 
   2 -11   8      136.40      147.56     17.87 o 
   3 -11   8       71.02       59.51     15.88 o 
   4 -11   8      125.12      101.63     16.94 o 
  -6 -10   8        0.13        0.00     13.86 o 
  -5 -10   8       24.13       14.46     14.49 o 
  -4 -10   8       54.83       59.21     15.45 o 
  -3 -10   8      249.14      204.42     18.77 o 
  -2 -10   8       48.89       32.12     15.39 o 
  -1 -10   8        5.82        0.00     14.44 o 
   0 -10   8        2.20       10.22     14.83 o 
   1 -10   8       23.60       36.88     14.92 o 
   2 -10   8      133.86      133.66     16.98 o 
   3 -10   8        1.91        9.20     14.44 o 
   4 -10   8       37.87       43.28     19.81 o 
   5 -10   8       24.36       26.63     19.13 o 
  -6  -9   8       26.37        4.50     13.66 o 
  -5  -9   8        5.11       16.96     13.95 o 
  -4  -9   8      405.41      414.66     22.24 o 
  -3  -9   8      226.92      225.46     18.23 o 
  -2  -9   8        0.89        5.19     13.38 o 
  -1  -9   8       19.09       50.11     14.29 o 
   0  -9   8        1.51        5.30     13.92 o 
   1  -9   8       93.71       84.95     15.52 o 
   2  -9   8      144.05      182.19     13.22 o 
   3  -9   8        6.44       20.41     11.13 o 
   4  -9   8        5.35       26.31     11.52 o 
   5  -9   8       82.62      102.04     18.46 o 
   6  -9   8       13.83       24.20     20.09 o 
  -8  -8   8        1.13       17.67     13.99 o 
  -7  -8   8       28.36       21.99     13.41 o 
  -6  -8   8       17.25       43.58      9.58 o 
  -5  -8   8       33.28        8.42     14.56 o 
  -4  -8   8      164.39      161.55     16.27 o 
  -3  -8   8       45.27       60.27     14.94 o 
  -2  -8   8        7.86       13.64     14.72 o 
  -1  -8   8       19.96       60.87     15.82 o 
   0  -8   8       10.15        0.00     14.91 o 
   1  -8   8       24.27       17.31     11.80 o 
   2  -8   8      147.04      145.07     13.07 o 
   3  -8   8        2.19        0.00     10.56 o 
   4  -8   8        5.50       10.14     18.50 o 
   5  -8   8       38.46       53.40     16.66 o 
   6  -8   8       23.82       52.29     19.77 o 
   7  -8   8        4.74       19.40     19.77 o 
  -9  -7   8       78.42       90.51     15.43 o 
  -8  -7   8       52.30       68.02     15.43 o 
  -7  -7   8        2.79        4.94     13.51 o 
  -6  -7   8       98.55      138.66     10.66 o 
  -5  -7   8       28.33       23.63      9.21 o 
  -3  -7   8      181.61      187.61     11.82 o 
  -2  -7   8       39.67       61.36     12.63 o 
  -1  -7   8      394.42      361.14     20.07 o 
   0  -7   8       29.65       51.60     14.76 o 
   1  -7   8       22.30       34.68     11.36 o 
   2  -7   8      232.46      247.29     14.41 o 
   3  -7   8       45.68       41.22     12.00 o 
   4  -7   8       31.40       35.15     10.51 o 
   5  -7   8       14.81       21.84     17.35 o 
   6  -7   8       48.51       41.51     16.94 o 
   7  -7   8       78.00       74.69     18.65 o 
   8  -7   8        7.76        0.00     17.44 o 
  -9  -6   8        0.08        1.81     14.25 o 
  -8  -6   8       72.11       63.72     14.36 o 
  -7  -6   8      153.71      156.08     17.42 o 
  -6  -6   8       17.39       25.22      8.66 o 
  -5  -6   8        7.40        4.39     10.11 o 
  -4  -6   8        5.18        9.18      9.39 o 
  -2  -6   8     1360.50     1359.16     27.00 o 
  -1  -6   8       59.53       59.59      9.76 o 
   0  -6   8      566.93      571.74     12.88 o 
   1  -6   8      110.07      120.51      8.65 o 
   2  -6   8       57.37       60.02     11.07 o 
   3  -6   8      225.23      220.81     18.59 o 
   4  -6   8      402.70      405.18     15.55 o 
   5  -6   8       59.09       63.38     10.27 o 
   6  -6   8       43.04       54.77     18.47 o 
   7  -6   8      119.32      112.19     18.84 o 
   8  -6   8        1.52        4.51     19.35 o 
 -10  -5   8        2.69        7.35     15.30 o 
  -9  -5   8       22.45       21.68     13.84 o 
  -8  -5   8       50.35       58.22     14.89 o 
  -7  -5   8      105.90      105.70     16.60 o 
  -6  -5   8       49.55       57.63      9.75 o 
  -5  -5   8      175.55      183.75     11.72 o 
  -4  -5   8      195.56      203.35     11.29 o 
  -3  -5   8       47.01       36.70      9.53 o 
  -2  -5   8     1204.98     1260.15     35.91 o 
  -1  -5   8       91.12       98.50      9.27 o 
   0  -5   8      123.83      134.24      7.62 o 
   1  -5   8      174.14      168.59      8.12 o 
   2  -5   8      251.19      246.41      9.30 o 
   3  -5   8      260.93      257.33      9.54 o 
   4  -5   8      734.85      711.33     49.32 o 
   5  -5   8        1.00        0.00      7.71 o 
   6  -5   8       11.45       15.04     15.05 o 
   7  -5   8      293.54      264.41     22.18 o 
   8  -5   8        3.82        0.00     16.90 o 
 -10  -4   8        3.11        0.00     15.43 o 
  -9  -4   8       28.01       43.04     16.71 o 
  -8  -4   8      118.91      119.95     17.61 o 
  -7  -4   8        3.13        5.63     13.67 o 
  -6  -4   8      132.20      148.07     11.28 o 
  -5  -4   8      177.66      171.84     11.33 o 
  -4  -4   8       16.19       32.68     11.96 o 
  -3  -4   8        3.64        9.55     11.54 o 
  -2  -4   8     1208.40     1185.34     25.85 o 
  -1  -4   8       21.95       27.56      7.66 o 
   0  -4   8        6.71        5.20      4.08 o 
   1  -4   8     1038.10     1064.95     23.61 o 
   2  -4   8      459.60      487.20     10.92 o 
   3  -4   8      528.42      491.54     34.06 o 
   4  -4   8      446.96      421.02     23.02 o 
   5  -4   8      103.99      104.93     12.26 o 
   6  -4   8      424.84      410.77     14.61 o 
   7  -4   8      272.16      282.00     13.99 o 
   8  -4   8        3.92        0.00     10.03 o 
   9  -4   8        9.17        5.65     20.33 o 
 -10  -3   8        0.12        2.70     14.25 o 
  -9  -3   8       26.07       36.60     14.57 o 
  -8  -3   8      245.77      231.64     18.64 o 
  -7  -3   8       23.86       31.55     17.20 o 
  -6  -3   8       38.38       29.24      9.21 o 
  -5  -3   8      184.56      193.97     11.24 o 
  -4  -3   8        1.55       17.02      8.45 o 
  -3  -3   8       37.92       61.35      8.61 o 
  -2  -3   8     2688.58     2713.26     45.21 o 
  -1  -3   8       21.65       26.85      7.47 o 
   0  -3   8       31.18       26.80      5.24 o 
   1  -3   8      486.69      457.56     10.01 o 
   2  -3   8      483.77      496.02     10.84 o 
   3  -3   8      543.75      526.79     11.83 o 
   4  -3   8      597.09      600.87     13.66 o 
   5  -3   8       37.86       19.16      8.26 o 
   6  -3   8       69.28       71.38     10.59 o 
   7  -3   8      318.35      320.96     14.40 o 
   8  -3   8        2.38        0.00     18.75 o 
   9  -3   8       30.74       19.86     10.55 o 
 -11  -2   8       48.72       59.34     17.55 o 
 -10  -2   8        0.19       14.33     14.61 o 
  -9  -2   8       10.85       10.60     15.67 o 
  -8  -2   8      555.10      597.08     27.52 o 
  -7  -2   8       89.03       87.43     18.28 o 
  -6  -2   8        2.91        8.37     23.49 o 
  -5  -2   8      284.95      283.84     13.80 o 
  -4  -2   8     1407.14     1344.86     25.67 o 
  -3  -2   8      544.01      560.01     14.57 o 
  -2  -2   8       14.70       21.55      7.86 o 
  -1  -2   8      772.09      774.40     16.94 o 
   0  -2   8      202.74      202.55      8.88 o 
   1  -2   8      595.59      526.62     15.66 o 
   2  -2   8       88.31       75.94      6.71 o 
   3  -2   8      302.02      291.36     10.51 o 
   4  -2   8      598.45      577.49     16.14 o 
   5  -2   8        3.74        0.00      9.00 o 
   6  -2   8        1.12        0.00      9.90 o 
   7  -2   8      442.19      447.38     16.55 o 
   8  -2   8        5.25        6.25     12.59 o 
   9  -2   8       34.16       46.19     13.79 o 
 -11  -1   8       10.14        7.46     16.27 o 
 -10  -1   8      132.45      114.17     18.37 o 
  -9  -1   8        8.11        0.93     15.24 o 
  -8  -1   8      146.17      164.91     17.26 o 
  -7  -1   8      493.92      477.39     23.92 o 
  -6  -1   8      138.21      123.16     17.87 o 
  -5  -1   8      596.44      647.37     25.68 o 
  -4  -1   8      480.06      475.87     10.47 o 
  -3  -1   8       31.41       50.30     12.58 o 
  -2  -1   8     1147.55     1109.17     21.74 o 
  -1  -1   8      115.76      103.32      7.78 o 
   0  -1   8      311.38      336.88     10.88 o 
   1  -1   8       96.85       86.06      7.96 o 
   2  -1   8        2.55        9.31      9.87 o 
   3  -1   8        0.15        0.00      9.38 o 
   4  -1   8      423.11      411.62     17.89 o 
   5  -1   8      231.69      191.96     14.91 o 
   6  -1   8        2.86        4.50     12.44 o 
   7  -1   8      360.17      331.42     19.21 o 
   8  -1   8        0.94        0.00     12.57 o 
   9  -1   8        0.15        0.00     12.76 o 
 -11   0   8        0.78       20.54     14.68 o 
 -10   0   8      115.69      133.42     18.92 o 
  -9   0   8       19.59        1.60     15.04 o 
  -8   0   8       29.18       10.99     13.64 o 
  -7   0   8      482.70      414.26     68.80 o 
  -6   0   8      849.52      713.02    118.31 o 
  -5   0   8      143.67      127.21     35.09 o 
  -4   0   8        2.53        0.00     20.37 o 
  -3   0   8      683.11      694.47     18.97 o 
  -2   0   8      865.56      853.65     17.92 o 
  -1   0   8     1533.73     1486.66     26.88 o 
   0   0   8        0.35        0.00      9.61 o 
   1   0   8      631.96      635.31     20.50 o 
   2   0   8      342.08      317.56     14.70 o 
   3   0   8        0.09        0.00     10.09 o 
   4   0   8      710.26      680.34     23.65 o 
   5   0   8       77.76       80.14     14.96 o 
   6   0   8       79.82       77.19     12.54 o 
   7   0   8      226.14      226.34     17.59 o 
   8   0   8       16.03       22.18     12.20 o 
   9   0   8        3.99        0.00     11.53 o 
 -11   1   8        3.30        7.13     16.04 o 
 -10   1   8      190.13      200.24     20.15 o 
  -9   1   8        7.51       23.75     15.00 o 
  -8   1   8        0.17        2.18     12.82 o 
  -7   1   8       14.07        0.00     32.65 o 
  -6   1   8      240.44      253.09     33.64 o 
  -5   1   8      227.26      207.67     13.40 o 
  -4   1   8       80.01       64.81      9.28 o 
  -3   1   8      869.53      855.15     18.73 o 
  -2   1   8       39.85       47.44      7.54 o 
  -1   1   8      838.76      855.73     17.97 o 
   0   1   8     1955.53     1949.26     46.95 o 
   1   1   8     1060.27     1177.40     31.58 o 
   2   1   8      407.43      399.25     17.93 o 
   3   1   8        0.19        0.00     10.67 o 
   4   1   8       54.35       46.28     12.27 o 
   5   1   8      116.67      131.09     14.53 o 
   6   1   8       21.29        1.04     11.04 o 
   7   1   8       11.79        8.86     13.36 o 
   8   1   8       37.85       32.01     14.16 o 
 -11   2   8        7.38       26.34     16.16 o 
 -10   2   8        1.02        0.00     13.19 o 
  -9   2   8      278.36      289.11     16.37 o 
  -8   2   8        0.13        0.00     10.69 o 
  -7   2   8      227.58      216.81     19.31 o 
  -6   2   8       76.51       66.35     12.26 o 
  -5   2   8      335.91      357.42     14.50 o 
  -4   2   8      662.38      635.84     17.09 o 
  -3   2   8      790.21      801.69     25.51 o 
  -2   2   8       15.25        0.00      5.63 o 
  -1   2   8     1499.39     1566.91     29.13 o 
   0   2   8      647.56      640.08     15.71 o 
   1   2   8      460.91      454.47     17.50 o 
   2   2   8      204.72      184.83     15.09 o 
   3   2   8      703.47      636.67     23.08 o 
   4   2   8      105.80      105.92     13.73 o 
   5   2   8      248.71      233.88     17.39 o 
   6   2   8       25.32       32.14     12.26 o 
   7   2   8       22.14       17.68     13.94 o 
   8   2   8        0.09        0.00     11.98 o 
 -10   3   8        8.56       14.62     13.77 o 
  -9   3   8      192.19      169.15     14.38 o 
  -8   3   8       22.76       13.26     10.40 o 
  -7   3   8        0.12        0.00     11.83 o 
  -6   3   8      349.47      359.65     16.81 o 
  -5   3   8        3.65       13.42     11.72 o 
  -4   3   8      536.81      538.02     19.54 o 
  -3   3   8      216.27      242.23     12.54 o 
  -2   3   8      150.55      159.96      9.80 o 
  -1   3   8       22.14       10.03      8.51 o 
   0   3   8      230.29      221.67     10.41 o 
   1   3   8      495.41      480.34     19.61 o 
   2   3   8        0.21        0.00     12.59 o 
   3   3   8     1753.15     1634.22     43.28 o 
   4   3   8       18.04        1.47     11.66 o 
   5   3   8        0.76        9.18     11.38 o 
   6   3   8       86.13       72.46     13.36 o 
   7   3   8       58.22       51.51     13.51 o 
   8   3   8       34.59       37.87     13.43 o 
 -10   4   8        9.89       13.10     21.58 o 
  -9   4   8      220.47      231.17     25.87 o 
  -8   4   8       21.41       28.70     11.38 o 
  -7   4   8       42.44       47.16     16.28 o 
  -6   4   8      131.38      132.59     13.68 o 
  -5   4   8       13.56        4.08     11.62 o 
  -4   4   8       33.32       42.88     11.71 o 
  -3   4   8      212.82      233.05     14.90 o 
  -2   4   8      119.89      127.11     17.13 o 
  -1   4   8      139.84      131.82     10.43 o 
   0   4   8       76.34       74.38      9.33 o 
   1   4   8       48.28       37.63      9.95 o 
   2   4   8       35.77       34.18     12.14 o 
   3   4   8       34.69       43.32     14.12 o 
   4   4   8        8.12        0.00     10.61 o 
   5   4   8        2.07        2.74     11.27 o 
   6   4   8      113.35      109.56     16.04 o 
   7   4   8       64.23       89.04     14.55 o 
 -10   5   8       27.58        7.52     19.64 o 
  -9   5   8      130.22      137.97     24.33 o 
  -8   5   8      101.67      116.63     24.03 o 
  -7   5   8       94.87       88.33     22.59 o 
  -6   5   8        4.37        0.00     19.68 o 
  -5   5   8        9.77        1.44     12.03 o 
  -4   5   8       41.71       40.87     12.66 o 
  -3   5   8      203.72      225.36     14.69 o 
  -2   5   8      241.87      249.75     18.64 o 
  -1   5   8      239.61      227.32     12.10 o 
   0   5   8       28.40       22.99      9.65 o 
   1   5   8        0.60        0.00     10.60 o 
   2   5   8        3.36       12.25     10.09 o 
   3   5   8       69.48       69.66     12.01 o 
   4   5   8       33.04       32.27     11.55 o 
   5   5   8        0.05        0.00     11.10 o 
   6   5   8       94.15       71.75     15.32 o 
  -9   6   8       20.74       33.50     22.35 o 
  -8   6   8      120.06      107.54     24.05 o 
  -7   6   8      287.03      265.33     26.90 o 
  -6   6   8       32.97       44.51     21.15 o 
  -5   6   8      257.10      276.97     25.24 o 
  -4   6   8       16.55       21.86     18.69 o 
  -3   6   8       79.55      125.73     22.18 o 
  -2   6   8      100.41      113.96     11.35 o 
  -1   6   8        0.64        6.09      9.36 o 
   0   6   8      238.28      229.46     12.20 o 
   1   6   8       43.46       53.55      9.64 o 
   2   6   8        0.28        0.00      9.13 o 
   3   6   8       75.95       71.02     10.84 o 
   4   6   8        2.89        8.49     12.95 o 
   5   6   8       15.99       22.09     13.80 o 
   6   6   8       64.49       58.95     13.64 o 
  -8   7   8       48.11       48.28     23.80 o 
  -7   7   8      108.04      110.51     22.53 o 
  -6   7   8        4.83       12.87     21.75 o 
  -5   7   8      133.84      153.53     22.48 o 
  -4   7   8       43.49       42.20     19.25 o 
  -3   7   8       21.97       10.41     17.67 o 
  -2   7   8       36.15       29.18     19.10 o 
  -1   7   8      222.07      217.96     22.18 o 
   0   7   8      152.09      121.16     18.26 o 
   1   7   8      103.32      121.86     18.27 o 
   2   7   8      225.24      220.13     12.47 o 
   3   7   8       38.89       33.78     10.30 o 
   4   7   8       24.99       36.03     10.67 o 
   5   7   8        0.05       10.02     10.76 o 
  -7   8   8       48.97       45.95     23.73 o 
  -6   8   8        0.05        7.22     20.11 o 
  -5   8   8       22.33       15.89     22.14 o 
  -4   8   8      227.86      220.72     23.80 o 
  -3   8   8       17.21        8.90     18.00 o 
  -2   8   8       15.66       23.09     18.26 o 
  -1   8   8       91.73      122.64     21.29 o 
   0   8   8       86.81       75.12     18.39 o 
   1   8   8       52.83       68.18     18.30 o 
   2   8   8        4.91        0.00     16.53 o 
   3   8   8        1.18        0.00     17.14 o 
  -5   9   8       37.70       42.51     21.29 o 
  -4   9   8      110.89      113.29     23.62 o 
  -3   9   8        0.25        0.00     18.43 o 
  -2   9   8       13.32       26.69     18.62 o 
  -1   9   8       54.73       51.52     18.64 o 
   0   9   8        3.74        0.00     18.80 o 
   1   9   8       40.70       26.43     19.77 o 
  -4 -11   9        4.26        7.87     14.94 o 
  -3 -11   9       14.22        5.37     15.18 o 
  -2 -11   9       49.11       23.51     15.86 o 
  -1 -11   9       22.47       17.87     15.67 o 
   0 -11   9       63.71       47.87     16.36 o 
   1 -11   9       18.78       33.06     15.65 o 
   2 -11   9        1.90        0.00     14.53 o 
   3 -11   9       25.60        4.10     14.85 o 
   4 -11   9       13.11       13.90     15.65 o 
  -6 -10   9       12.12        6.53     14.31 o 
  -5 -10   9        1.18        5.28     14.42 o 
  -4 -10   9        7.43        3.30     14.33 o 
  -3 -10   9       23.21       17.07     14.81 o 
  -2 -10   9       54.75       67.57     16.29 o 
  -1 -10   9        0.19       17.63     15.22 o 
   0 -10   9        4.80        6.12     14.89 o 
   1 -10   9       31.08       23.90     15.35 o 
   2 -10   9        0.58       14.46     14.63 o 
   3 -10   9       26.26       12.54     14.76 o 
   4 -10   9        1.08        0.45     14.49 o 
   5 -10   9       36.63       34.53     11.88 o 
  -6  -9   9        3.58       15.67     13.66 o 
  -5  -9   9       42.15       40.74     14.77 o 
  -4  -9   9       24.23       20.76     14.83 o 
  -3  -9   9       62.59       55.76     15.13 o 
  -2  -9   9        1.75        0.00     13.71 o 
  -1  -9   9        3.67        0.00     13.95 o 
   0  -9   9        2.91        0.00     13.99 o 
   1  -9   9       27.99       32.52     14.79 o 
   2  -9   9        0.06        5.30     14.38 o 
   3  -9   9        5.52        0.00     14.05 o 
   4  -9   9       31.63       54.37     11.87 o 
   5  -9   9       28.21       35.59     11.51 o 
   6  -9   9        5.15       32.89     19.40 o 
  -8  -8   9       64.44       70.42     14.12 o 
  -7  -8   9       70.07       75.91     15.02 o 
  -6  -8   9       23.21       23.16      9.62 o 
  -5  -8   9      234.04      186.00     28.14 o 
  -4  -8   9       26.68       31.86     14.03 o 
  -3  -8   9        0.34        5.93     13.86 o 
  -2  -8   9       76.55       89.00     15.89 o 
  -1  -8   9       44.84       48.45     15.74 o 
   0  -8   9       25.31       26.40     15.60 o 
   1  -8   9       13.32       12.59     14.81 o 
   2  -8   9        8.74       13.23     14.40 o 
   3  -8   9        0.20        0.00     10.51 o 
   4  -8   9        1.05        0.00     10.34 o 
   5  -8   9       74.81       72.32     11.17 o 
   6  -8   9        0.12        0.00     17.52 o 
   7  -8   9       93.82       94.45     19.53 o 
  -8  -7   9       17.49       31.81     13.17 o 
  -7  -7   9       86.33      101.22     16.36 o 
  -6  -7   9       66.16       54.19      9.83 o 
  -5  -7   9      118.26      129.56     10.86 o 
  -4  -7   9       71.25       61.51     19.04 o 
  -3  -7   9      415.04      424.02     15.76 o 
  -2  -7   9      958.09      958.64     22.58 o 
  -1  -7   9       88.87       87.55     16.96 o 
   0  -7   9       55.92       65.37     17.01 o 
   1  -7   9      350.85      352.91     21.77 o 
   2  -7   9      236.91      246.33     13.71 o 
   3  -7   9       38.98       44.99     11.27 o 
   4  -7   9        8.12        0.00      9.71 o 
   5  -7   9       51.64       65.40     17.78 o 
   6  -7   9        1.30        5.43     17.55 o 
   7  -7   9       67.31       55.52     18.00 o 
  -9  -6   9        0.72        1.32     14.33 o 
  -8  -6   9        5.32       13.26     14.81 o 
  -7  -6   9      191.40      193.21     17.54 o 
  -6  -6   9        8.57        2.81      8.35 o 
  -5  -6   9      231.94      228.50     12.24 o 
  -4  -6   9        8.84        6.40     10.64 o 
  -3  -6   9      357.07      297.08     49.62 o 
  -2  -6   9      103.28      102.04     11.00 o 
  -1  -6   9        6.00       20.80      9.80 o 
   0  -6   9       27.25       21.28     19.13 o 
   1  -6   9      580.43      578.89     13.58 o 
   2  -6   9      714.32      739.04     19.55 o 
   3  -6   9        1.28        5.14     10.67 o 
   4  -6   9       14.05        0.00     10.16 o 
   5  -6   9      162.11      141.19     30.46 o 
   6  -6   9        0.64        8.60     15.58 o 
   7  -6   9        8.31        9.08     16.55 o 
   8  -6   9        6.74        0.00     17.11 o 
 -10  -5   9        7.87       22.24     14.61 o 
  -9  -5   9       36.85       24.79     14.38 o 
  -8  -5   9       23.99       29.49     15.58 o 
  -7  -5   9      113.23      115.68     16.85 o 
  -6  -5   9        1.49        7.50      9.09 o 
  -5  -5   9      300.13      287.90     13.03 o 
  -4  -5   9      302.83      286.00     12.88 o 
  -3  -5   9      123.26      108.97     10.60 o 
  -2  -5   9       16.33       35.92     14.69 o 
  -1  -5   9      268.88      232.70     38.48 o 
   0  -5   9       38.09       47.79      9.55 o 
   1  -5   9      333.50      340.47     10.01 o 
   2  -5   9      896.51      859.11     16.25 o 
   3  -5   9      696.69      676.49     14.45 o 
   4  -5   9      137.89      131.88      9.09 o 
   5  -5   9       43.74       60.89     10.24 o 
   6  -5   9        1.73        0.00     16.57 o 
   7  -5   9       39.44       31.56     16.94 o 
   8  -5   9        9.88       22.67     17.95 o 
 -10  -4   9        7.94        7.72     14.46 o 
  -9  -4   9       42.45       54.42     15.50 o 
  -8  -4   9       65.69       56.62     15.17 o 
  -7  -4   9        1.31        4.51     13.54 o 
  -6  -4   9        1.78       15.55      9.74 o 
  -5  -4   9       56.33       63.90     10.91 o 
  -4  -4   9      295.66      304.31     12.98 o 
  -3  -4   9       13.07       24.57      8.75 o 
  -2  -4   9       38.60       33.27      8.90 o 
  -1  -4   9      262.70      248.16     16.87 o 
   0  -4   9       90.27       72.04      6.42 o 
   1  -4   9      139.25      133.89      9.39 o 
   2  -4   9      494.09      476.06     15.92 o 
   3  -4   9     1116.76     1103.64     24.18 o 
   4  -4   9       26.23       11.56      6.78 o 
   5  -4   9      115.70      125.34      9.15 o 
   6  -4   9      210.36      235.59     12.46 o 
   7  -4   9       70.94       74.23     10.72 o 
   8  -4   9       30.85       56.02     20.00 o 
 -10  -3   9       27.42       42.37     15.63 o 
  -9  -3   9       18.83       31.40     14.92 o 
  -8  -3   9        0.87       14.70     13.79 o 
  -7  -3   9        1.12       10.17     14.51 o 
  -6  -3   9        4.55       14.90     17.29 o 
  -5  -3   9       23.34       17.34      9.37 o 
  -4  -3   9       37.66       43.80      9.53 o 
  -3  -3   9      915.47      968.17     20.77 o 
  -2  -3   9      353.65      393.19     12.47 o 
  -1  -3   9      133.97      109.46      8.88 o 
   0  -3   9      352.00      343.86     11.18 o 
   1  -3   9        6.90        2.72      6.03 o 
   2  -3   9       94.70       81.79      7.04 o 
   3  -3   9      192.49      189.60      9.00 o 
   4  -3   9       29.08       19.71     10.46 o 
   5  -3   9        4.73        3.81      8.98 o 
   6  -3   9      354.43      372.95     14.39 o 
   7  -3   9        2.59        0.00      9.37 o 
   8  -3   9        3.04        0.00      9.79 o 
 -10  -2   9        0.07        0.00     14.23 o 
  -9  -2   9       69.88       63.07     17.18 o 
  -8  -2   9      106.77      109.63     16.08 o 
  -7  -2   9        1.75        0.00     14.40 o 
  -6  -2   9      116.17      131.03     11.40 o 
  -5  -2   9        0.09       10.40     12.98 o 
  -4  -2   9        1.78        0.00      9.36 o 
  -3  -2   9     2024.74     1976.43     35.04 o 
  -2  -2   9       20.11       16.85      8.13 o 
  -1  -2   9      218.22      250.40     10.15 o 
   0  -2   9      141.06      178.94      9.36 o 
   1  -2   9      308.24      316.09     10.91 o 
   2  -2   9        2.57        0.00      9.01 o 
   3  -2   9       31.31       12.29     10.69 o 
   4  -2   9        9.31        2.39     12.78 o 
   5  -2   9       66.07       57.05     13.84 o 
   6  -2   9       87.20       87.45     13.04 o 
   7  -2   9       76.52       92.06     13.90 o 
   8  -2   9       12.84        2.00     12.76 o 
 -11  -1   9       24.05       15.04     15.11 o 
 -10  -1   9        0.85       13.49     16.47 o 
  -9  -1   9       47.30       38.04     16.66 o 
  -8  -1   9      304.07      249.99     19.14 o 
  -7  -1   9      107.77       86.73     16.71 o 
  -6  -1   9      705.30      644.04     26.71 o 
  -5  -1   9     1082.16     1053.72     34.01 o 
  -4  -1   9        7.01       16.01      9.28 o 
  -3  -1   9       74.69       80.41     10.04 o 
  -2  -1   9      630.61      649.67     16.19 o 
  -1  -1   9        1.13       10.63      5.35 o 
   0  -1   9       98.26       88.54      7.93 o 
   1  -1   9      295.85      332.22     14.87 o 
   2  -1   9       44.79       57.89     11.81 o 
   3  -1   9      622.71      615.27     22.09 o 
   4  -1   9        0.42        1.44     13.04 o 
   5  -1   9      129.66      127.67     15.09 o 
   6  -1   9       71.95       80.03     12.00 o 
   7  -1   9        3.28        0.00     12.57 o 
   8  -1   9        5.93        0.00     12.44 o 
 -11   0   9       43.52       52.27     17.63 o 
 -10   0   9       17.85       14.49     16.23 o 
  -9   0   9       21.88       18.21     14.10 o 
  -8   0   9       61.43       42.14     15.73 o 
  -7   0   9      400.73      354.89     23.06 o 
  -6   0   9      276.06      273.09     19.64 o 
  -5   0   9      987.56      911.35     82.61 o 
  -4   0   9      621.66      637.19     24.96 o 
  -3   0   9      376.52      354.68     12.14 o 
  -2   0   9      351.36      364.97     11.29 o 
  -1   0   9      168.75      162.18      8.12 o 
   0   0   9     1306.16     1308.26     34.53 o 
   1   0   9      348.14      319.61     15.02 o 
   2   0   9        7.86        2.35     11.53 o 
   3   0   9      411.24      397.76     18.34 o 
   4   0   9       77.88       69.47     14.36 o 
   5   0   9       50.75       47.79     12.01 o 
   6   0   9      172.36      166.76     15.48 o 
   7   0   9      117.91      126.26     15.63 o 
   8   0   9        3.32        2.26     11.45 o 
 -11   1   9      194.37      194.81     21.02 o 
 -10   1   9       16.79        7.57     15.99 o 
  -9   1   9      238.14      236.11     20.28 o 
  -8   1   9      234.84      236.54     18.19 o 
  -7   1   9      171.83      153.88     19.03 o 
  -6   1   9      761.67      747.67     22.46 o 
  -5   1   9      287.58      299.74     14.62 o 
  -4   1   9       23.99       22.44     11.19 o 
  -3   1   9      185.15      186.96     10.11 o 
  -2   1   9     1656.78     1730.65     35.47 o 
  -1   1   9       14.11        0.00     11.12 o 
   0   1   9     2448.16     2507.61     58.93 o 
   1   1   9      248.64      247.90     15.63 o 
   2   1   9       43.82       51.19     11.36 o 
   3   1   9      407.74      391.96     19.76 o 
   4   1   9      224.96      222.37     15.91 o 
   5   1   9        2.52        9.50     12.44 o 
   6   1   9       52.01       48.28     12.35 o 
   7   1   9      125.65      119.47     15.86 o 
   8   1   9        0.58        0.00     11.42 o 
 -10   2   9      176.67      212.63     18.65 o 
  -9   2   9       29.70       41.23     15.80 o 
  -8   2   9       77.30       80.82     11.91 o 
  -7   2   9      384.85      372.89     25.87 o 
  -6   2   9      738.91      741.48     36.18 o 
  -5   2   9     1154.51     1130.44     25.83 o 
  -4   2   9       42.74       38.30     10.31 o 
  -3   2   9      524.37      501.06     15.15 o 
  -2   2   9      700.08      728.58     61.59 o 
  -1   2   9      412.35      397.68     17.20 o 
   0   2   9      386.79      381.59     12.58 o 
   1   2   9      777.74      774.98     25.78 o 
   2   2   9      236.13      235.01     15.41 o 
   3   2   9      127.49      125.70     14.29 o 
   4   2   9      697.17      686.63     25.13 o 
   5   2   9       12.42       18.77     12.29 o 
   6   2   9       31.56       16.32     11.62 o 
   7   2   9       79.79       88.35     14.08 o 
   8   2   9        0.17        0.00     11.51 o 
 -10   3   9      271.65      284.58     21.21 o 
  -9   3   9        0.43        3.48     12.16 o 
  -8   3   9      127.67      139.23     24.75 o 
  -7   3   9        3.84        0.39     10.45 o 
  -6   3   9      381.31      331.01     22.42 o 
  -5   3   9      416.82      297.62     18.86 o 
  -4   3   9        3.79        0.00      9.69 o 
  -3   3   9        8.00       14.71     17.78 o 
  -2   3   9      705.38      695.58     18.56 o 
  -1   3   9       65.72       73.48     14.42 o 
   0   3   9       80.00       75.14      9.43 o 
   1   3   9       54.63       55.59     12.03 o 
   2   3   9     1196.88     1093.15     32.46 o 
   3   3   9       68.27       71.22     14.89 o 
   4   3   9       28.34       42.07     11.58 o 
   5   3   9       81.41       73.33     12.80 o 
   6   3   9        9.77       13.17     11.77 o 
   7   3   9       35.71       25.30     14.23 o 
 -10   4   9       38.57       54.51     22.27 o 
  -9   4   9        5.80        7.70     21.23 o 
  -8   4   9       15.52       12.50     11.34 o 
  -7   4   9       46.89       49.29     11.86 o 
  -6   4   9      119.76      112.55     12.98 o 
  -5   4   9       41.72       42.22     12.90 o 
  -4   4   9       56.86       64.87     12.33 o 
  -3   4   9       23.36       35.34     11.99 o 
  -2   4   9      362.12      349.66     14.86 o 
  -1   4   9       68.02       67.42     10.28 o 
   0   4   9       34.78       30.17      9.04 o 
   1   4   9       22.07       20.83     10.48 o 
   2   4   9      156.03      169.14     14.33 o 
   3   4   9       52.52       43.45     11.81 o 
   4   4   9        9.70        2.39     11.06 o 
   5   4   9       65.54       55.82     12.65 o 
   6   4   9        3.10        0.00     11.40 o 
  -9   5   9       35.51       27.31     21.79 o 
  -8   5   9        4.09        0.00     21.55 o 
  -7   5   9       43.18       45.89     21.81 o 
  -6   5   9        4.69       26.71     19.70 o 
  -5   5   9       34.24       37.77     12.04 o 
  -4   5   9      202.01      229.17     14.72 o 
  -3   5   9       31.16       36.76     17.50 o 
  -2   5   9       21.86       36.86     11.02 o 
  -1   5   9       98.57       96.37     11.30 o 
   0   5   9       18.20       21.07      9.78 o 
   1   5   9        8.22        9.94      9.51 o 
   2   5   9       72.86       70.64     10.01 o 
   3   5   9       14.26       14.01     12.27 o 
   4   5   9       11.06       15.17     12.91 o 
   5   5   9       43.99       48.69     14.48 o 
   6   5   9        1.43        7.61     12.16 o 
  -9   6   9       10.93       39.40     20.58 o 
  -8   6   9        0.18        0.00     21.86 o 
  -7   6   9        5.60       39.47     20.15 o 
  -6   6   9      174.04      150.94     21.68 o 
  -5   6   9       60.40       60.12     19.53 o 
  -4   6   9      390.70      410.24     25.78 o 
  -3   6   9       54.62       78.69     18.37 o 
  -2   6   9      418.19      399.60     18.77 o 
  -1   6   9      180.29      177.96     11.69 o 
   0   6   9      102.47      109.65     10.06 o 
   1   6   9       29.81       48.26      9.60 o 
   2   6   9      214.40      218.94     12.39 o 
   3   6   9       66.98       62.25     17.96 o 
   4   6   9       14.53       10.15     11.42 o 
   5   6   9       23.17       20.00     13.73 o 
  -8   7   9        1.46        2.18     22.98 o 
  -7   7   9        5.48        0.00     21.62 o 
  -6   7   9      170.40      193.43     25.07 o 
  -5   7   9        0.64        0.00     18.84 o 
  -4   7   9        1.03        0.00     19.77 o 
  -3   7   9      171.20      193.60     21.56 o 
  -2   7   9      399.01      350.82     25.35 o 
  -1   7   9      103.49      126.35     19.05 o 
   0   7   9       25.44       39.01     16.43 o 
   1   7   9        0.00        0.00      8.96 o 
   2   7   9       50.08       57.66     10.42 o 
   3   7   9       51.23       29.39     10.16 o 
   4   7   9        0.17        1.74     10.15 o 
  -7   8   9        0.11       24.64     23.56 o 
  -6   8   9       58.58       72.96     23.51 o 
  -5   8   9       52.44       54.15     20.82 o 
  -4   8   9      116.91      119.05     23.04 o 
  -3   8   9      178.81      162.67     21.56 o 
  -2   8   9       64.46       30.35     17.91 o 
  -1   8   9       67.22       63.41     18.04 o 
   0   8   9       81.71       79.69     18.24 o 
   1   8   9        0.02        0.00     17.72 o 
   2   8   9      146.34      140.08     20.37 o 
  -4   9   9       60.64       81.63     20.87 o 
  -3   9   9      168.73      166.57     22.22 o 
  -2   9   9       29.07       18.65     18.08 o 
  -1   9   9       12.53       29.34     17.93 o 
   0   9   9       39.35       47.66     20.32 o 
  -3 -11  10        0.21        0.00     15.15 o 
  -2 -11  10        0.06        0.00     15.56 o 
  -1 -11  10      158.65      150.90     19.05 o 
   0 -11  10        5.77        0.00     15.18 o 
   1 -11  10      124.95      122.45     17.98 o 
   2 -11  10        6.80        0.00     14.74 o 
   3 -11  10        5.19        5.78     15.32 o 
  -5 -10  10       44.68       19.76     14.98 o 
  -4 -10  10        0.63        0.00     14.33 o 
  -3 -10  10       68.65       63.20     16.38 o 
  -2 -10  10      135.92      130.32     18.04 o 
  -1 -10  10       20.87       24.03     15.65 o 
   0 -10  10        0.02        0.00     15.24 o 
   1 -10  10        8.78       15.24     15.46 o 
   2 -10  10       65.60       67.06     16.32 o 
   3 -10  10        0.01        0.00     14.48 o 
   4 -10  10       78.28       85.61     16.38 o 
  -6  -9  10        8.11        0.00     13.67 o 
  -5  -9  10       27.69       13.99     14.38 o 
  -4  -9  10       84.44      114.56     16.68 o 
  -3  -9  10       37.84       50.70     15.88 o 
  -2  -9  10       79.46       63.61     15.54 o 
  -1  -9  10        6.95        0.00     15.05 o 
   0  -9  10        3.84        3.71     14.70 o 
   1  -9  10        0.10        0.00     14.66 o 
   2  -9  10       26.66       33.90     15.37 o 
   3  -9  10        9.57        2.33     14.07 o 
   4  -9  10       42.45       27.39     14.44 o 
   5  -9  10        5.24        0.17     13.28 o 
   6  -9  10       14.24       30.58     19.20 o 
  -8  -8  10        8.86       17.68     14.36 o 
  -7  -8  10       28.52       41.00     14.76 o 
  -6  -8  10       31.63       54.18     10.13 o 
  -5  -8  10        7.59       22.26     11.08 o 
  -4  -8  10       16.37        0.76     13.97 o 
  -3  -8  10      473.35      468.03     23.28 o 
  -2  -8  10      102.51      109.76     16.58 o 
  -1  -8  10      109.33      118.01     17.31 o 
   0  -8  10        6.71       23.39     15.41 o 
   1  -8  10        1.07        0.00     14.74 o 
   2  -8  10       27.31        9.79     14.05 o 
   3  -8  10       45.60       33.21     13.86 o 
   4  -8  10       56.60       45.14     14.05 o 
   5  -8  10       26.39       30.97     16.53 o 
   6  -8  10        3.00        1.27     17.65 o 
  -8  -7  10        9.07       29.08     14.92 o 
  -7  -7  10        0.19        0.00     13.77 o 
  -6  -7  10       28.29       33.57      9.69 o 
  -5  -7  10       31.23       49.56      9.95 o 
  -4  -7  10        6.79        7.60     12.68 o 
  -3  -7  10       78.99      104.05     11.62 o 
  -2  -7  10       52.88       60.80     10.90 o 
  -1  -7  10       73.90       77.96     17.74 o 
   0  -7  10       34.08       35.31     16.79 o 
   1  -7  10       34.89       43.75     16.08 o 
   2  -7  10       18.89       41.19     14.51 o 
   3  -7  10        1.16        0.00     12.59 o 
   4  -7  10      224.82      220.96     13.07 o 
   5  -7  10       23.28       26.37     10.44 o 
   6  -7  10       72.53       55.93     16.86 o 
   7  -7  10        0.85        7.50     16.83 o 
  -9  -6  10       59.90       67.72     16.73 o 
  -8  -6  10       12.98       20.17     13.67 o 
  -7  -6  10        6.46       24.46     15.46 o 
  -6  -6  10      308.56      330.16     13.32 o 
  -5  -6  10        4.27       22.19     12.85 o 
  -4  -6  10      237.96      236.92     16.23 o 
  -3  -6  10      308.12      314.04     14.17 o 
  -2  -6  10        2.82        8.77      9.37 o 
  -1  -6  10        1.15        4.00     11.26 o 
   0  -6  10      156.12      177.86     12.52 o 
   1  -6  10        0.80        0.00     12.85 o 
   2  -6  10      110.11      103.46     15.93 o 
   3  -6  10        0.22        0.25     10.10 o 
   4  -6  10       10.23        0.11      9.56 o 
   5  -6  10      120.05      104.99     18.08 o 
   6  -6  10      107.16      131.07     19.89 o 
   7  -6  10        4.74        0.06     16.40 o 
  -9  -5  10       84.20      102.21     16.77 o 
  -8  -5  10       49.63       59.34     14.96 o 
  -7  -5  10        3.04        0.00     14.87 o 
  -6  -5  10      169.86      186.47     11.64 o 
  -5  -5  10       18.59       24.62     11.16 o 
  -4  -5  10      359.38      350.36     14.45 o 
  -3  -5  10       32.31       43.88     10.82 o 
  -2  -5  10      143.87      144.72     10.87 o 
  -1  -5  10      103.90       91.61     13.69 o 
   0  -5  10      593.36      525.82     90.79 o 
   1  -5  10      138.44      146.58     11.16 o 
   2  -5  10        0.26        2.28      8.21 o 
   3  -5  10      430.78      441.84     12.50 o 
   4  -5  10      310.46      334.77     10.99 o 
   5  -5  10       90.45       73.09      9.41 o 
   6  -5  10      286.05      312.11     22.39 o 
   7  -5  10        1.55        0.00     17.91 o 
   8  -5  10        4.25       10.65     17.89 o 
 -10  -4  10        0.70        0.00     14.72 o 
  -9  -4  10      140.25      148.66     19.31 o 
  -8  -4  10       25.02       42.03     14.57 o 
  -7  -4  10        0.04        6.53     15.28 o 
  -6  -4  10      193.98      196.48     11.70 o 
  -5  -4  10       57.55       69.15     11.29 o 
  -4  -4  10      159.06      161.47     11.49 o 
  -3  -4  10      129.29      140.90     10.92 o 
  -2  -4  10      118.31      132.56     10.94 o 
  -1  -4  10      100.93       98.25     10.19 o 
   0  -4  10      300.38      318.32     12.76 o 
   1  -4  10      636.02      615.82     14.66 o 
   2  -4  10      321.95      309.70     10.48 o 
   3  -4  10      327.45      322.98     10.88 o 
   4  -4  10       25.04       14.29      7.92 o 
   5  -4  10       31.51       34.98      9.56 o 
   6  -4  10      217.14      261.32     13.58 o 
   7  -4  10       69.32       75.10     11.22 o 
   8  -4  10        0.05        0.00     18.58 o 
 -10  -3  10        0.21        5.24     16.43 o 
  -9  -3  10       17.30       23.47     14.87 o 
  -8  -3  10      118.72      133.23     17.35 o 
  -7  -3  10       91.07       87.64     15.80 o 
  -6  -3  10       58.41       85.24     12.06 o 
  -5  -3  10       11.99       11.30     16.61 o 
  -4  -3  10      243.64      249.56     12.17 o 
  -3  -3  10       18.90       19.69     12.21 o 
  -2  -3  10      726.50      700.90     17.74 o 
  -1  -3  10       10.54        6.72      8.28 o 
   0  -3  10      312.47      310.22     13.75 o 
   1  -3  10      209.03      185.19     10.65 o 
   2  -3  10      942.45      945.75     28.61 o 
   3  -3  10       18.00       22.47      8.11 o 
   4  -3  10        3.33        0.00      7.71 o 
   5  -3  10       15.40        9.77     14.03 o 
   6  -3  10       51.22       59.31     10.26 o 
   7  -3  10       54.66       69.10     13.64 o 
   8  -3  10        2.65        9.33     12.59 o 
 -10  -2  10        2.66        4.31     16.25 o 
  -9  -2  10       19.61       33.02     16.81 o 
  -8  -2  10      180.36      172.24     17.78 o 
  -7  -2  10      172.18      142.45     17.52 o 
  -6  -2  10       57.87       74.43     10.88 o 
  -5  -2  10      232.12      261.44     15.15 o 
  -4  -2  10     1023.29      991.09     22.40 o 
  -3  -2  10      130.47      136.12     10.21 o 
  -2  -2  10      282.71      269.41     11.57 o 
  -1  -2  10        8.87       11.11      8.53 o 
   0  -2  10      313.42      285.82     11.80 o 
   1  -2  10        8.37       14.55      8.10 o 
   2  -2  10       84.23       80.02     13.53 o 
   3  -2  10        8.76       11.42     12.31 o 
   4  -2  10        6.76        9.74     11.62 o 
   5  -2  10       66.73       46.25     12.82 o 
   6  -2  10        3.95        0.00     10.41 o 
   7  -2  10       23.11       15.60     12.85 o 
   8  -2  10        5.58        0.00     10.67 o 
 -10  -1  10        1.72        0.00     14.16 o 
  -9  -1  10       16.74        3.49     16.29 o 
  -8  -1  10        3.69        9.87     13.92 o 
  -7  -1  10      117.71      120.16     16.94 o 
  -6  -1  10       55.09       37.46     16.16 o 
  -5  -1  10        9.27        0.00     14.42 o 
  -4  -1  10      239.69      243.97     18.17 o 
  -3  -1  10      371.84      391.68     19.61 o 
  -2  -1  10       55.54       68.24     12.46 o 
  -1  -1  10      322.53      344.13     10.77 o 
   0  -1  10        0.64       10.00      9.98 o 
   1  -1  10      344.29      302.90     15.54 o 
   2  -1  10      592.15      581.69     21.55 o 
   3  -1  10       47.75       48.33     13.45 o 
   4  -1  10      233.26      233.05     17.39 o 
   5  -1  10      148.85       97.06     13.95 o 
   6  -1  10        5.35        0.00     10.52 o 
   7  -1  10      185.41      167.65     16.12 o 
   8  -1  10        6.45        0.00     12.29 o 
 -10   0  10       79.64       86.43     16.58 o 
  -9   0  10       72.54       76.28     15.97 o 
  -8   0  10       23.80       21.21     15.41 o 
  -7   0  10      100.49       95.94     18.08 o 
  -6   0  10       11.76        9.55     15.74 o 
  -5   0  10        0.14        0.00     15.11 o 
  -4   0  10        8.25        9.27     14.27 o 
  -3   0  10      843.25      836.01     19.31 o 
  -2   0  10        9.03        7.93     12.99 o 
  -1   0  10      370.24      372.82     14.46 o 
   0   0  10      117.21      154.44     12.93 o 
   1   0  10      253.07      236.73     14.40 o 
   2   0  10      433.14      434.96     19.16 o 
   3   0  10       17.37       11.36     13.36 o 
   4   0  10      143.15      131.53     14.31 o 
   5   0  10        4.67        0.00     10.33 o 
   6   0  10        0.67        0.00     12.14 o 
   7   0  10       19.01        8.75     12.83 o 
   8   0  10       19.20       35.16     13.80 o 
 -10   1  10      142.83      145.21     19.12 o 
  -9   1  10        0.33        0.00     15.67 o 
  -8   1  10       23.75       24.10     13.69 o 
  -7   1  10      205.53      210.76     19.76 o 
  -6   1  10      616.44      553.52     25.82 o 
  -5   1  10      280.52      302.02     21.98 o 
  -4   1  10      642.44      600.32     17.36 o 
  -3   1  10      821.97      850.81     20.25 o 
  -2   1  10      265.57      258.09     11.85 o 
  -1   1  10       44.63       46.34      8.56 o 
   0   1  10        5.48        6.64     10.82 o 
   1   1  10      296.40      277.71     15.74 o 
   2   1  10      297.74      255.25     16.14 o 
   3   1  10      142.76      152.39     14.77 o 
   4   1  10        5.68        0.00     11.38 o 
   5   1  10      266.14      247.66     16.12 o 
   6   1  10       18.12       13.36     11.49 o 
   7   1  10       82.77       82.92     13.24 o 
 -10   2  10       40.68       52.49     16.94 o 
  -9   2  10       77.41       69.86     17.07 o 
  -8   2  10       20.94       11.19     13.66 o 
  -7   2  10       83.40       66.43     14.89 o 
  -6   2  10       17.41       24.66     13.71 o 
  -5   2  10        4.41       10.79     13.59 o 
  -4   2  10      475.33      516.36     16.96 o 
  -3   2  10      273.06      303.09     14.26 o 
  -2   2  10       25.05       46.05      9.54 o 
  -1   2  10        8.15        0.00      9.56 o 
   0   2  10       29.44       23.27      9.56 o 
   1   2  10        1.34        0.00     13.08 o 
   2   2  10      243.70      222.68     15.67 o 
   3   2  10       28.29       13.04     12.05 o 
   4   2  10       10.19        0.00     10.65 o 
   5   2  10      179.27      180.52     16.21 o 
   6   2  10       31.03       24.61     13.28 o 
   7   2  10        5.07        0.00     11.25 o 
 -10   3  10        0.56        0.00     15.26 o 
  -9   3  10      203.57      208.88     19.76 o 
  -8   3  10       47.91       40.22     15.84 o 
  -7   3  10      113.85       88.96     44.55 o 
  -6   3  10      122.78      114.26     24.50 o 
  -5   3  10       88.39       39.05     17.63 o 
  -4   3  10      150.31      149.54     18.88 o 
  -3   3  10       33.92       66.45     14.76 o 
  -2   3  10        4.61       12.32     10.74 o 
  -1   3  10      561.89      531.91     15.97 o 
   0   3  10       64.61       46.76     10.34 o 
   1   3  10       61.76       56.64     12.44 o 
   2   3  10        3.64        2.18     11.60 o 
   3   3  10       57.10       61.80     12.13 o 
   4   3  10        3.93        2.09     10.88 o 
   5   3  10        2.90        0.93     12.78 o 
   6   3  10       14.54        5.39     13.02 o 
   7   3  10       23.46       10.58     12.03 o 
  -8   4  10       59.53       88.93     13.29 o 
  -7   4  10        1.81       14.05     14.74 o 
  -6   4  10      161.88      147.25     13.24 o 
  -5   4  10        4.86       31.53     12.30 o 
  -4   4  10      187.52      191.79     14.49 o 
  -3   4  10      189.23      194.88     14.25 o 
  -2   4  10        1.77        5.45     20.08 o 
  -1   4  10      667.84      633.53     18.39 o 
   0   4  10      150.51      158.39     11.65 o 
   1   4  10      201.65      189.89     13.42 o 
   2   4  10        6.72        7.09     10.52 o 
   3   4  10       21.17       26.47     11.04 o 
   4   4  10        5.32        0.00     12.55 o 
   5   4  10       22.28       17.31     11.88 o 
   6   4  10        7.83        0.06     13.30 o 
  -9   5  10        6.48        0.00     21.19 o 
  -8   5  10       83.42       84.39     23.13 o 
  -7   5  10       71.81       96.46     22.74 o 
  -6   5  10      322.54      287.81     24.48 o 
  -5   5  10       67.68       80.02     16.11 o 
  -4   5  10       21.64       24.97     11.09 o 
  -3   5  10      182.82      201.35     13.84 o 
  -2   5  10      163.67      163.56     12.21 o 
  -1   5  10      277.77      267.65     13.32 o 
   0   5  10       44.60       38.74      9.27 o 
   1   5  10      184.37      179.21     11.29 o 
   2   5  10       97.95       91.61     10.50 o 
   3   5  10       49.95       33.22     12.70 o 
   4   5  10       10.60        9.55     12.98 o 
   5   5  10        0.71        0.00     12.80 o 
  -8   6  10       20.86       33.47     22.29 o 
  -7   6  10        7.49        0.00     19.05 o 
  -6   6  10       24.97       32.66     19.08 o 
  -5   6  10      140.70      190.28     23.58 o 
  -4   6  10       27.03       44.49     19.83 o 
  -3   6  10       79.22       65.59     17.96 o 
  -2   6  10      142.89      159.31     12.21 o 
  -1   6  10       33.30       29.56      9.62 o 
   0   6  10       21.56       29.51     11.19 o 
   1   6  10      131.87      138.69     11.71 o 
   2   6  10       68.41       57.46     10.27 o 
   3   6  10       14.86       12.86     10.14 o 
   4   6  10       35.54       42.77     10.65 o 
  -7   7  10        0.82        0.00     19.53 o 
  -6   7  10        9.66       23.54     19.55 o 
  -5   7  10      151.96      126.07     23.39 o 
  -4   7  10       34.21       40.01     18.71 o 
  -3   7  10       44.71       30.87     17.65 o 
  -2   7  10        1.71       16.96     16.71 o 
  -1   7  10       17.20        5.99     15.86 o 
   0   7  10       73.34       54.75     16.53 o 
   1   7  10       49.41       56.64     18.06 o 
   2   7  10        8.08        1.19      9.21 o 
   3   7  10       53.89       53.09     12.47 o 
  -6   8  10        3.76       24.08     20.59 o 
  -5   8  10        7.68       34.03     21.68 o 
  -4   8  10       82.02       91.20     22.01 o 
  -3   8  10        4.57        1.38     18.93 o 
  -2   8  10        0.13        0.00     15.63 o 
  -1   8  10        0.20        0.00     16.02 o 
   0   8  10        1.63        0.00     15.63 o 
   1   8  10       80.45       56.64     17.67 o 
  -3 -11  11        1.64       16.60     15.82 o 
  -2 -11  11        1.62        2.50     15.93 o 
  -1 -11  11       17.42        1.79     16.12 o 
   0 -11  11       81.68       93.85     17.89 o 
   1 -11  11       13.96        5.88     15.69 o 
   2 -11  11        1.86        0.00     15.61 o 
  -5 -10  11        0.26        1.59     14.91 o 
  -4 -10  11        2.44        0.00     14.68 o 
  -3 -10  11       73.98       86.52     16.98 o 
  -2 -10  11       11.98       12.13     15.74 o 
  -1 -10  11        9.36        0.82     16.08 o 
   0 -10  11       25.91       27.59     16.45 o 
   1 -10  11       37.70       36.32     16.34 o 
   2 -10  11        0.27        0.00     14.74 o 
   3 -10  11       16.37       22.80     14.92 o 
   4 -10  11       16.01       30.84     15.11 o 
  -6  -9  11       28.07       22.24     14.48 o 
  -5  -9  11       14.90       12.70     14.70 o 
  -4  -9  11      103.82       92.36     16.71 o 
  -3  -9  11      104.70      102.27     17.29 o 
  -2  -9  11       35.99       25.97     16.19 o 
  -1  -9  11        0.00        0.00     15.43 o 
   0  -9  11       29.91       27.81     15.97 o 
   1  -9  11      194.09      235.80     19.92 o 
   2  -9  11        1.89        4.72     14.12 o 
   3  -9  11       31.98       30.67     14.36 o 
   4  -9  11       25.08       13.52     13.75 o 
  -7  -8  11       44.99       72.03     15.82 o 
  -6  -8  11        6.20       11.16      9.69 o 
  -5  -8  11       50.61       62.22     10.61 o 
  -4  -8  11      338.51      307.88     20.04 o 
  -3  -8  11       91.39       66.28     15.74 o 
  -2  -8  11       69.61       80.01     15.88 o 
  -1  -8  11       63.81       54.55     15.89 o 
   0  -8  11      107.45      108.66     16.49 o 
   1  -8  11      289.79      298.63     19.96 o 
   2  -8  11       23.90       11.70     13.88 o 
   3  -8  11       32.92       31.47     13.88 o 
   4  -8  11      130.30      150.06     16.49 o 
  -8  -7  11       20.83       51.71     15.74 o 
  -7  -7  11       19.32       40.16     15.32 o 
  -6  -7  11        4.69        6.06     13.30 o 
  -5  -7  11      371.86      363.54     14.67 o 
  -4  -7  11       63.47       66.74     10.56 o 
  -3  -7  11       38.84       23.02      7.62 o 
  -2  -7  11      192.86      215.12     13.06 o 
  -1  -7  11       20.02       13.30     15.37 o 
   0  -7  11       45.67       78.72     16.32 o 
   1  -7  11       22.74       42.57     14.61 o 
   2  -7  11       47.97       45.65     14.07 o 
   3  -7  11       69.92       68.00     14.36 o 
   4  -7  11       70.66       60.01     14.48 o 
   5  -7  11        5.11       12.13     16.34 o 
   6  -7  11        5.34       20.09     17.57 o 
  -9  -6  11        0.12        0.00     13.28 o 
  -8  -6  11        7.93       24.10     15.45 o 
  -7  -6  11       81.32       93.78     15.67 o 
  -6  -6  11       10.08        0.00      9.49 o 
  -5  -6  11      425.23      413.70     15.32 o 
  -4  -6  11      104.39      140.73     12.08 o 
  -3  -6  11       66.61       65.60     11.73 o 
  -2  -6  11      574.26      561.21     24.46 o 
  -1  -6  11       24.92       35.92     10.95 o 
   0  -6  11      233.71      229.14     13.48 o 
   1  -6  11      353.82      358.68     15.09 o 
   2  -6  11       42.58       49.98     15.17 o 
   3  -6  11      473.17      451.65     21.55 o 
   4  -6  11       24.65       32.78     10.14 o 
   5  -6  11      197.81      206.64     20.07 o 
   6  -6  11       20.09       33.06     18.08 o 
   7  -6  11       76.26      107.58     20.87 o 
  -9  -5  11        0.25        0.00     15.61 o 
  -8  -5  11       21.27       27.94     16.08 o 
  -7  -5  11       40.15       50.03     16.34 o 
  -6  -5  11      121.53      109.10     10.88 o 
  -5  -5  11      633.27      607.98     18.00 o 
  -4  -5  11      212.22      244.14     13.94 o 
  -3  -5  11        1.61        9.09     11.05 o 
  -2  -5  11       35.83       36.16     11.24 o 
  -1  -5  11       85.77       76.73     11.49 o 
   0  -5  11       29.00        5.69      9.70 o 
   2  -5  11      134.00       72.07     40.29 o 
   3  -5  11       13.31        6.98      9.86 o 
   4  -5  11      213.30      232.66     12.70 o 
   6  -5  11        8.63        0.00     17.55 o 
   7  -5  11       43.18       45.70     17.42 o 
 -10  -4  11       16.03        7.03     14.94 o 
  -9  -4  11       75.79       52.40     15.73 o 
  -8  -4  11       20.96        6.40     14.48 o 
  -7  -4  11       61.06       49.79     16.40 o 
  -6  -4  11       53.37       56.00      9.75 o 
  -5  -4  11      294.91      271.59     13.40 o 
  -4  -4  11      682.53      659.73     18.42 o 
  -3  -4  11       47.35       38.06     11.16 o 
  -2  -4  11      303.82      293.68     13.09 o 
  -1  -4  11      144.79      150.82     11.78 o 
   0  -4  11       31.26       15.33     13.21 o 
   1  -4  11       21.65       26.95     10.17 o 
   2  -4  11      275.60      293.31     12.44 o 
   3  -4  11        1.33        0.00      8.10 o 
   4  -4  11       65.02       65.78      8.24 o 
   5  -4  11       31.59       37.10      9.88 o 
   6  -4  11       57.62       57.88     10.69 o 
   7  -4  11       10.19       15.77     10.51 o 
 -10  -3  11        7.45       35.74     18.58 o 
  -9  -3  11       36.55       21.71     16.92 o 
  -8  -3  11      102.21      106.59     16.88 o 
  -7  -3  11       68.17       83.80     15.73 o 
  -6  -3  11       77.12       93.11     14.77 o 
  -5  -3  11      177.87      153.01     12.00 o 
  -4  -3  11      213.19      229.19     12.72 o 
  -3  -3  11      362.30      335.09     14.63 o 
  -2  -3  11      255.00      259.68     12.50 o 
  -1  -3  11      747.25      703.92     18.07 o 
   0  -3  11       56.47       67.98     10.21 o 
   1  -3  11       24.76        9.38      9.73 o 
   2  -3  11        4.94        4.45     12.00 o 
   3  -3  11       70.72       77.80     23.04 o 
   4  -3  11        5.73        0.00     16.60 o 
   5  -3  11       20.05       24.68     10.50 o 
   6  -3  11      299.32      310.15     18.73 o 
   7  -3  11        6.10        0.00     10.93 o 
 -10  -2  11        7.15        0.91     14.33 o 
  -9  -2  11       37.40       30.52     15.45 o 
  -8  -2  11      113.54       96.39     16.96 o 
  -7  -2  11       27.67       10.60     14.27 o 
  -6  -2  11       60.92       76.92     20.77 o 
  -5  -2  11        2.85        0.00     10.61 o 
  -4  -2  11        9.64       13.16     11.22 o 
  -3  -2  11     1491.62     1444.38     28.92 o 
  -2  -2  11       53.34       42.93     10.65 o 
  -1  -2  11      574.75      584.58     16.37 o 
   0  -2  11       92.14      111.66     10.82 o 
   1  -2  11      324.43      332.32     12.97 o 
   2  -2  11      207.06      222.66     16.19 o 
   3  -2  11      257.56      263.72     16.43 o 
   4  -2  11        2.51        5.04     10.91 o 
   5  -2  11       53.58       73.16     12.07 o 
   6  -2  11      129.65      148.36     15.58 o 
   7  -2  11        0.01       11.16     11.38 o 
 -10  -1  11       49.68       66.36     17.91 o 
  -9  -1  11       78.31       75.59     16.68 o 
  -8  -1  11       43.39       44.88     17.05 o 
  -7  -1  11       52.07       67.12     15.56 o 
  -6  -1  11       32.43       15.24     18.26 o 
  -5  -1  11      127.74      131.31     17.82 o 
  -4  -1  11       15.15       13.75     15.13 o 
  -3  -1  11      164.43      132.52     16.21 o 
  -2  -1  11      234.94      224.77     16.81 o 
  -1  -1  11       16.14       24.77     12.11 o 
   0  -1  11      953.25      963.95     30.48 o 
   1  -1  11      462.83      465.49     20.89 o 
   2  -1  11      141.76      124.54     13.45 o 
   3  -1  11      775.20      758.76     26.30 o 
   4  -1  11       23.60       17.98     12.72 o 
   5  -1  11       11.69       11.10     10.80 o 
   6  -1  11      132.85      131.65     15.30 o 
   7  -1  11       10.11       24.06     11.81 o 
 -10   0  11       37.49       37.46     15.56 o 
  -9   0  11      181.65      172.97     18.73 o 
  -8   0  11      209.70      203.37     18.92 o 
  -7   0  11       11.46        6.21     14.33 o 
  -6   0  11      554.94      549.68     26.58 o 
  -5   0  11       82.42       65.42     18.75 o 
  -4   0  11        0.31        0.58     14.98 o 
  -3   0  11      340.13      325.43     19.79 o 
  -2   0  11      219.87      219.18     18.34 o 
  -1   0  11        9.30       26.17     10.53 o 
   0   0  11      908.15      900.73     29.36 o 
   1   0  11      315.27      331.01     18.67 o 
   2   0  11      116.62      108.10     13.60 o 
   3   0  11      251.06      245.48     17.54 o 
   4   0  11       25.79       31.79     12.78 o 
   5   0  11      160.64      152.65     15.63 o 
   6   0  11      212.32      211.88     16.30 o 
   7   0  11        0.02        3.21     11.21 o 
 -10   1  11        1.40        4.03     16.45 o 
  -9   1  11      215.17      237.49     21.38 o 
  -8   1  11       15.27       24.20     15.05 o 
  -7   1  11      149.26      128.51     18.37 o 
  -6   1  11       32.50       33.58     16.08 o 
  -5   1  11      416.33      382.26     24.44 o 
  -4   1  11        3.38        7.46     17.27 o 
  -3   1  11      989.85      989.15     22.97 o 
  -2   1  11      109.43      103.85     10.46 o 
  -1   1  11        3.02        0.00     17.70 o 
   0   1  11      140.54      117.25     13.88 o 
   1   1  11      157.84      150.69     15.56 o 
   2   1  11        5.01        0.00     11.92 o 
   3   1  11      513.19      503.40     21.47 o 
   4   1  11       67.30       61.24     13.34 o 
   5   1  11      143.97      148.59     15.73 o 
   6   1  11      220.81      212.89     17.67 o 
   7   1  11       63.30       79.38     14.70 o 
 -10   2  11       24.24       21.83     16.68 o 
  -9   2  11       98.64      106.80     18.51 o 
  -8   2  11       82.46       90.59     17.54 o 
  -7   2  11        7.46       16.10     14.07 o 
  -6   2  11      494.88      490.56     24.38 o 
  -5   2  11        3.57       16.68     16.30 o 
  -4   2  11      133.69      131.24     13.36 o 
  -3   2  11      102.81      113.79     12.26 o 
  -2   2  11        9.53       14.24      9.89 o 
  -1   2  11        0.25        0.00      8.25 o 
   0   2  11      187.90      171.45     16.02 o 
   1   2  11       21.51        6.45     11.75 o 
   2   2  11      346.14      358.38     18.84 o 
   3   2  11       85.00       74.49     12.22 o 
   4   2  11      138.05      143.03     14.23 o 
   5   2  11       32.54       41.60     12.24 o 
   6   2  11       98.92       92.47     13.80 o 
 -10   3  11       25.18       48.50     17.35 o 
  -9   3  11       20.94       21.30     16.29 o 
  -8   3  11       33.35       10.88     15.91 o 
  -7   3  11       18.17       17.14     16.12 o 
  -6   3  11      134.69      115.81     16.10 o 
  -5   3  11      196.91      207.97     13.68 o 
  -4   3  11        7.95       23.25     11.98 o 
  -3   3  11       11.39        7.37     14.32 o 
  -2   3  11      945.78      911.13     41.94 o 
  -1   3  11       65.00       56.37     11.04 o 
   0   3  11      513.86      489.06     15.99 o 
   1   3  11       80.78       83.34     13.72 o 
   2   3  11        7.00        3.38     10.95 o 
   3   3  11      408.60      413.82     20.39 o 
   4   3  11        0.19       10.54     11.42 o 
   5   3  11       18.75        5.00     13.11 o 
   6   3  11        9.55       10.75     11.96 o 
  -8   4  11        2.17        7.14     15.48 o 
  -7   4  11      221.41      249.74     15.62 o 
  -6   4  11       20.87       24.38     15.42 o 
  -5   4  11      245.27      259.21     14.84 o 
  -4   4  11       45.96       45.87     11.29 o 
  -3   4  11        0.11        4.21     10.74 o 
  -2   4  11      774.16      750.96     20.85 o 
  -1   4  11       16.71       24.98      9.15 o 
   0   4  11      127.62      135.98     11.35 o 
   1   4  11       19.79       23.83      9.02 o 
   2   4  11      169.69      153.38     10.91 o 
   3   4  11       21.09       26.84     11.36 o 
   4   4  11        2.07        0.00     12.65 o 
   5   4  11        2.18        0.00     13.00 o 
  -7   5  11      125.16      155.04     23.64 o 
  -6   5  11        0.01        0.67     19.51 o 
  -5   5  11       60.88       86.45     13.08 o 
  -4   5  11      143.82      160.93     13.96 o 
  -3   5  11      123.56      136.30     12.65 o 
  -2   5  11      112.47      126.12     11.02 o 
  -1   5  11      326.10      315.50     14.45 o 
   0   5  11        9.20        1.01     10.02 o 
   1   5  11        1.07        5.51      8.97 o 
   2   5  11      124.84      120.68     10.61 o 
   3   5  11        1.56       12.75     12.09 o 
   4   5  11        0.16        0.00     12.65 o 
  -8   6  11       13.56       25.24     22.70 o 
  -7   6  11       39.40       33.04     21.47 o 
  -6   6  11        1.56        4.05     20.52 o 
  -5   6  11        0.20        0.17     18.23 o 
  -4   6  11      235.74      296.09     24.79 o 
  -3   6  11       13.73       24.38     18.64 o 
  -2   6  11        4.70        0.00     10.14 o 
  -1   6  11       82.34       69.89     10.22 o 
   0   6  11       57.44       35.65      9.58 o 
   1   6  11        0.33        0.00      8.97 o 
   2   6  11       40.94       60.55     10.18 o 
   3   6  11       14.55       13.46      9.87 o 
  -6   7  11       38.95       28.97     21.55 o 
  -5   7  11        1.04        0.00     20.43 o 
  -4   7  11       96.59      114.04     21.88 o 
  -3   7  11       42.43       43.69     19.40 o 
  -2   7  11        0.24        0.00     15.52 o 
  -1   7  11      117.07      106.89     19.49 o 
   0   7  11       22.94       23.00     15.61 o 
   1   7  11        1.93        8.66     15.20 o 
   2   7  11      130.41      143.46     11.50 o 
  -4   8  11       28.94       33.21     19.20 o 
  -3   8  11        0.95       18.19     17.55 o 
  -2   8  11        5.04       14.10     16.57 o 
  -1   8  11       35.21       25.31     18.08 o 
   0   8  11       16.23       38.60     16.94 o 
  -2 -11  12        9.94       25.39     16.90 o 
  -1 -11  12        4.69        3.79     16.64 o 
   0 -11  12        1.58        0.00     16.04 o 
   1 -11  12       40.83       35.89     17.01 o 
  -4 -10  12        0.41        0.00     14.68 o 
  -3 -10  12        0.02        0.28     15.28 o 
  -2 -10  12      150.63      138.44     18.67 o 
  -1 -10  12       59.53       68.95     17.68 o 
   0 -10  12        0.03        0.00     15.97 o 
   1 -10  12       11.25       12.26     15.32 o 
   2 -10  12        2.34       10.37     14.81 o 
   3 -10  12        1.46        1.75     14.42 o 
  -6  -9  12        3.22        0.00     13.82 o 
  -5  -9  12        3.27        0.00     14.23 o 
  -4  -9  12        0.98        0.00     14.51 o 
  -3  -9  12       95.96       90.55     16.94 o 
  -2  -9  12       24.12       24.10     15.93 o 
  -1  -9  12       68.43       59.40     16.32 o 
   0  -9  12       54.14       42.91     16.12 o 
   1  -9  12        6.40        4.01     15.02 o 
   2  -9  12       86.46       88.63     15.93 o 
   3  -9  12       10.18        5.65     14.03 o 
   4  -9  12       18.50        9.16     14.33 o 
  -7  -8  12       27.85       35.41     15.37 o 
  -6  -8  12       19.68       21.80      9.99 o 
  -5  -8  12        0.07       10.39     10.06 o 
  -4  -8  12       21.82        4.12     14.44 o 
  -3  -8  12      113.15      110.40     16.29 o 
  -2  -8  12        0.26       43.17     15.46 o 
  -1  -8  12        1.37       12.41     14.98 o 
   0  -8  12       84.66       96.24     16.42 o 
   1  -8  12       64.09       71.35     15.63 o 
   2  -8  12       78.74       78.70     15.56 o 
   3  -8  12       26.63       30.31     14.40 o 
   4  -8  12       10.50        0.00     13.94 o 
  -8  -7  12       16.31       33.69     15.76 o 
  -7  -7  12       23.61       42.55     15.99 o 
  -6  -7  12       83.14       83.75     15.66 o 
  -5  -7  12       31.56       53.32     10.68 o 
  -4  -7  12        4.04        0.40      9.83 o 
  -3  -7  12      130.93       69.69     11.49 o 
  -2  -7  12        6.04        7.42      9.99 o 
  -1  -7  12      251.37      271.26     19.20 o 
   0  -7  12        3.77       11.25     14.12 o 
   1  -7  12        0.19        0.47     13.94 o 
   2  -7  12        6.33        5.22     13.80 o 
   3  -7  12       73.58       79.82     15.32 o 
   4  -7  12       91.34       81.75     15.24 o 
  -8  -6  12        3.60        8.47     13.47 o 
  -7  -6  12        0.15        2.28     15.17 o 
  -6  -6  12      145.18      149.06     11.76 o 
  -5  -6  12       13.09       21.42     10.20 o 
  -4  -6  12        6.72       16.99     10.16 o 
  -3  -6  12      148.50      168.62     12.31 o 
  -2  -6  12        1.03       19.11     13.71 o 
  -1  -6  12       12.48       33.19     16.01 o 
   0  -6  12      101.13      126.88     12.45 o 
   1  -6  12       70.89       67.48     11.41 o 
   2  -6  12      209.99      226.79     17.65 o 
   3  -6  12       14.24       11.32     13.11 o 
   4  -6  12        1.06        0.00     12.82 o 
   6  -6  12      192.39      221.69     22.44 o 
  -9  -5  12      117.48      122.56     19.18 o 
  -8  -5  12       26.21        8.73     14.29 o 
  -7  -5  12       55.38       41.06     14.79 o 
  -6  -5  12       77.05       77.88     10.00 o 
  -5  -5  12       36.35       32.58     12.51 o 
  -4  -5  12       42.49       57.56     10.93 o 
  -3  -5  12       56.18       76.03     11.54 o 
  -2  -5  12       25.00       24.42     10.81 o 
  -1  -5  12       80.38       80.17     11.31 o 
   0  -5  12      102.94      105.97     12.18 o 
   1  -5  12       67.55       70.38     11.48 o 
   2  -5  12       65.63       81.82     26.24 o 
   3  -5  12       17.14       10.95      8.86 o 
   4  -5  12        6.25        6.09     18.92 o 
   5  -5  12        0.20        4.01     16.42 o 
   6  -5  12       60.58       52.98     16.90 o 
   7  -5  12        0.03        0.00     15.82 o 
  -9  -4  12       49.68       42.29     15.39 o 
  -8  -4  12       89.31      107.27     17.11 o 
  -7  -4  12        0.30        0.00     14.03 o 
  -6  -4  12      163.50      169.25     11.68 o 
  -5  -4  12      193.37      193.64     12.77 o 
  -4  -4  12        0.71        7.89     10.66 o 
  -3  -4  12       96.53      108.82     11.68 o 
  -2  -4  12        0.32        0.00     10.81 o 
  -1  -4  12      319.49      302.26     20.80 o 
   0  -4  12      319.65      305.06     14.31 o 
   1  -4  12      163.52      140.95     11.38 o 
   2  -4  12        0.63        0.00      9.89 o 
   3  -4  12       48.37       67.90      9.96 o 
   4  -4  12      135.94      128.44     12.83 o 
   5  -4  12        1.84        6.70     12.26 o 
   6  -4  12       50.14       58.00     13.56 o 
   7  -4  12        5.97        2.31     12.80 o 
 -10  -3  12        0.37        0.00     16.60 o 
  -9  -3  12        4.77       16.25     16.96 o 
  -8  -3  12       20.57       22.50     15.17 o 
  -7  -3  12       14.00        4.23     13.95 o 
  -6  -3  12       92.54       96.90     13.86 o 
  -5  -3  12      330.95      315.25     26.27 o 
  -4  -3  12        8.77        0.00     10.51 o 
  -3  -3  12      108.30      124.08     13.62 o 
  -2  -3  12      451.62      454.99     16.24 o 
  -1  -3  12       26.68       45.45     10.57 o 
   0  -3  12      849.74      874.86     21.30 o 
   1  -3  12       61.42       59.92     12.85 o 
   2  -3  12      135.72      123.41     11.51 o 
   3  -3  12       13.41       15.50     14.08 o 
   4  -3  12       29.57       27.87     12.31 o 
   5  -3  12        5.83        0.00     10.45 o 
   6  -3  12       91.25      112.00     14.98 o 
   7  -3  12        0.84       16.92     13.23 o 
 -10  -2  12        4.79        1.87     16.62 o 
  -9  -2  12        3.07        0.00     14.83 o 
  -8  -2  12       24.61       25.89     15.32 o 
  -7  -2  12       40.11       38.50     14.91 o 
  -6  -2  12      528.90      514.24     27.07 o 
  -5  -2  12        0.66        0.00     11.53 o 
  -4  -2  12      700.31      680.08     20.28 o 
  -3  -2  12       69.27       52.67     11.27 o 
  -2  -2  12      197.04      195.01     13.05 o 
  -1  -2  12       57.28       50.96     11.36 o 
   0  -2  12       48.90       54.12     17.53 o 
   1  -2  12      395.28      363.99     18.95 o 
   2  -2  12      478.16      419.53     19.83 o 
   3  -2  12        4.57        8.23     12.95 o 
   4  -2  12      175.78      178.56     15.61 o 
   5  -2  12       33.58       45.35     11.83 o 
   6  -2  12        7.94        9.44     11.27 o 
   7  -2  12        2.19       12.83     11.55 o 
 -10  -1  12       11.48        7.69     15.24 o 
  -9  -1  12       16.80       20.13     15.24 o 
  -8  -1  12       23.88       18.32     15.13 o 
  -7  -1  12       36.21       22.57     16.60 o 
  -6  -1  12      240.46      220.20     19.98 o 
  -5  -1  12      266.47      248.95     20.65 o 
  -4  -1  12      494.11      505.53     26.34 o 
  -3  -1  12      246.41      240.91     20.73 o 
  -2  -1  12       10.33        5.13     16.21 o 
  -1  -1  12      557.32      509.50     23.54 o 
   0  -1  12      115.95      115.40     16.16 o 
   1  -1  12      328.94      324.20     18.17 o 
   2  -1  12      206.78      206.51     16.94 o 
   3  -1  12       33.42       48.58     13.77 o 
   4  -1  12       81.41       94.26     13.84 o 
   5  -1  12       10.85        4.55     10.95 o 
   6  -1  12       25.03       16.92     13.21 o 
   7  -1  12        5.36       10.75     11.79 o 
 -10   0  12      122.92      147.90     19.03 o 
  -9   0  12        1.19        3.32     14.94 o 
  -8   0  12        0.55        0.00     14.18 o 
  -7   0  12       96.02       94.75     18.17 o 
  -6   0  12      100.60       88.11     18.67 o 
  -5   0  12       63.94       37.40     17.01 o 
  -4   0  12      896.57      878.64     32.22 o 
  -3   0  12      184.43      180.24     19.81 o 
  -2   0  12       30.08       10.54     14.35 o 
  -1   0  12      238.71      220.70     16.77 o 
   0   0  12        1.77       11.75     12.57 o 
   1   0  12       95.40      105.59     15.52 o 
   2   0  12      416.67      408.91     19.70 o 
   3   0  12       26.90        8.81     11.30 o 
   4   0  12      110.78       94.78     14.10 o 
   5   0  12       47.12       55.14     13.94 o 
   6   0  12        3.70        8.67     11.49 o 
   7   0  12       37.29       45.87     12.76 o 
 -10   1  12      153.80      172.22     19.55 o 
  -9   1  12       32.20       50.54     17.80 o 
  -8   1  12        0.65        0.00     16.30 o 
  -7   1  12       90.93       79.10     16.30 o 
  -6   1  12       15.88       22.46     15.28 o 
  -5   1  12       15.05       28.28     16.47 o 
  -4   1  12        2.75        0.84     15.78 o 
  -3   1  12      238.79      225.63     18.90 o 
  -2   1  12       29.87       19.10     16.32 o 
  -1   1  12       23.42       30.56     11.17 o 
   0   1  12        8.26        9.24      9.54 o 
   1   1  12       68.64       47.36     13.17 o 
   2   1  12      469.14      428.95     20.13 o 
   3   1  12       28.10       22.40     12.72 o 
   4   1  12       33.64       39.90     11.81 o 
   5   1  12      147.75      141.07     14.83 o 
   6   1  12       54.55       44.55     14.01 o 
  -9   2  12       56.56       31.19     17.09 o 
  -8   2  12      144.54      157.61     18.21 o 
  -7   2  12      239.10      258.24     21.88 o 
  -6   2  12       41.79       24.94     16.94 o 
  -5   2  12       25.36       15.61     15.24 o 
  -4   2  12      202.33      208.47     20.99 o 
  -3   2  12        1.06       18.52     17.67 o 
  -2   2  12      187.37      195.07     13.55 o 
  -1   2  12       14.07       10.43     10.14 o 
   0   2  12        0.11        0.26      8.94 o 
   1   2  12       37.97       46.34     14.07 o 
   2   2  12      290.53      245.37     16.08 o 
   3   2  12       49.54       33.28     11.79 o 
   4   2  12        8.05       11.81     11.45 o 
   5   2  12       84.26       72.88     13.39 o 
   6   2  12       39.21       31.49     12.70 o 
  -9   3  12       59.00       64.47     17.82 o 
  -8   3  12       57.37       71.24     17.63 o 
  -7   3  12       70.44       49.53     15.74 o 
  -6   3  12       93.17       91.86     18.36 o 
  -5   3  12       56.68       60.95     15.26 o 
  -4   3  12       69.84       69.40     12.21 o 
  -3   3  12      393.68      401.15     16.42 o 
  -2   3  12       45.71       10.65     21.02 o 
  -1   3  12      511.81      483.70     16.23 o 
   0   3  12       29.10       27.67      9.91 o 
   1   3  12       15.49       10.18      8.67 o 
   2   3  12      126.72      143.31     15.07 o 
   3   3  12       74.84       94.99     13.08 o 
   4   3  12        0.88        3.25     12.63 o 
   5   3  12       83.53       82.62     14.96 o 
  -8   4  12       31.90       25.20     16.79 o 
  -7   4  12       47.96       55.03     17.89 o 
  -6   4  12      367.89      393.82     24.34 o 
  -5   4  12       60.13       67.66     17.40 o 
  -4   4  12      168.98      184.34     13.80 o 
  -3   4  12      180.43      203.72     13.50 o 
  -2   4  12       74.30       75.11     11.11 o 
  -1   4  12      304.68      286.30     13.19 o 
   0   4  12      145.00      154.83     10.91 o 
   1   4  12       34.82       33.89      9.72 o 
   2   4  12       91.29       92.41     10.28 o 
   3   4  12        1.70        7.22     12.82 o 
   4   4  12        2.33        0.00     11.17 o 
   5   4  12        5.99        2.93     11.75 o 
  -6   5  12      394.62      441.17     27.89 o 
  -5   5  12        0.18        0.39     12.38 o 
  -4   5  12       25.05       26.72     12.01 o 
  -3   5  12       31.84       38.75     11.55 o 
  -2   5  12      313.87      322.37     14.84 o 
  -1   5  12       35.70       32.60     10.16 o 
   0   5  12       52.34       44.43      9.47 o 
   1   5  12       99.07       91.78     10.13 o 
   2   5  12       10.27        4.66     10.08 o 
   3   5  12       47.84       49.02     13.34 o 
   4   5  12       12.12        5.82     11.49 o 
  -7   6  12       94.25       94.51     21.01 o 
  -6   6  12       48.74       64.55     21.36 o 
  -5   6  12      206.45      233.32     24.23 o 
  -4   6  12       21.67        6.55     17.11 o 
  -3   6  12       92.79       86.41     18.15 o 
  -2   6  12       93.74       96.97     11.42 o 
  -1   6  12       13.23        9.57      9.91 o 
   0   6  12       15.44        6.64      8.84 o 
   1   6  12       76.22       69.16     10.65 o 
   2   6  12       10.45       13.09     14.49 o 
  -5   7  12       44.62       65.66     21.83 o 
  -4   7  12        0.33        5.69     17.27 o 
  -3   7  12       11.40        0.00     17.83 o 
  -2   7  12       32.55       25.54     17.48 o 
  -1   7  12        3.94        0.00     16.81 o 
   0   7  12       23.78        5.07     15.24 o 
   1   7  12       69.35       65.31     16.86 o 
  -4 -10  13        0.05        0.00     15.05 o 
  -3 -10  13       64.72       34.04     16.01 o 
  -2 -10  13        1.16        0.00     15.20 o 
  -1 -10  13       14.54        0.00     15.84 o 
   0 -10  13       35.43       34.29     16.14 o 
   1 -10  13       11.66        0.00     14.83 o 
   2 -10  13        3.63        0.00     14.29 o 
  -5  -9  13        0.52        0.00     14.14 o 
  -4  -9  13       46.59       19.36     15.05 o 
  -3  -9  13      108.46      100.62     17.29 o 
  -2  -9  13       57.96       72.34     16.79 o 
  -1  -9  13        0.30        0.00     15.11 o 
   0  -9  13       36.03       21.47     15.35 o 
   1  -9  13      127.57      123.03     17.11 o 
   2  -9  13        0.28        9.44     14.64 o 
   3  -9  13       55.02       62.40     15.78 o 
   4  -9  13       18.10       19.87     15.39 o 
  -7  -8  13        0.83       12.05     15.09 o 
  -6  -8  13      102.04      111.14     11.76 o 
  -5  -8  13        5.03       14.09     11.72 o 
  -4  -8  13       65.36       50.98     15.17 o 
  -3  -8  13       94.48      103.03     16.62 o 
  -2  -8  13       46.60       40.80     15.60 o 
  -1  -8  13        0.04        6.49     14.70 o 
   0  -8  13      169.87      188.10     18.47 o 
   1  -8  13      144.92      175.65     17.96 o 
   2  -8  13       15.04        9.14     14.59 o 
   3  -8  13       13.21       22.52     14.70 o 
   4  -8  13       64.37       69.04     15.37 o 
  -7  -7  13        3.94       11.29     15.20 o 
  -6  -7  13       12.95       25.54     11.43 o 
  -5  -7  13      133.88      138.09     12.42 o 
  -4  -7  13       13.49       26.07     14.15 o 
  -3  -7  13        0.81        0.00     21.12 o 
  -2  -7  13      222.13      251.11     19.03 o 
  -1  -7  13       60.97       79.62     15.89 o 
   0  -7  13       80.22       73.98     15.76 o 
   1  -7  13      107.41      119.13     16.51 o 
   2  -7  13        6.81        0.00     13.67 o 
   3  -7  13      159.59      141.27     16.45 o 
   4  -7  13      148.88      159.09     16.68 o 
  -8  -6  13        9.49       20.46     14.38 o 
  -7  -6  13        4.40        0.62     15.11 o 
  -6  -6  13        7.84        8.93      9.54 o 
  -5  -6  13       78.56       89.29     10.82 o 
  -4  -6  13        4.00       14.54      9.62 o 
  -3  -6  13      100.50       98.30     12.02 o 
  -2  -6  13       81.59       76.62     16.99 o 
  -1  -6  13       37.22        7.69     18.11 o 
   0  -6  13        8.85        3.18      5.87 o 
   1  -6  13       19.86       10.11      9.40 o 
   2  -6  13       51.74       60.68     14.25 o 
   3  -6  13      241.35      242.89     18.06 o 
   4  -6  13       31.22       37.83     13.94 o 
  -9  -5  13       11.59       31.38     16.88 o 
  -8  -5  13        7.55        0.00     13.95 o 
  -7  -5  13       64.01       61.36     15.67 o 
  -6  -5  13        1.46        0.00      9.21 o 
  -5  -5  13       57.66       54.98     10.07 o 
  -4  -5  13       82.22       88.69     11.13 o 
  -3  -5  13       33.35       15.16     10.13 o 
  -2  -5  13       49.11       35.65     13.17 o 
  -1  -5  13        6.65        0.00     13.55 o 
   0  -5  13      121.87      117.23     11.80 o 
   1  -5  13       35.71       29.98     10.43 o 
   2  -5  13       52.96       52.57     10.31 o 
   3  -5  13      304.02      327.27     13.84 o 
   4  -5  13       20.55       24.49      9.62 o 
  -9  -4  13       24.06       23.52     15.56 o 
  -8  -4  13        0.13        0.00     14.03 o 
  -7  -4  13       44.29       49.47     15.67 o 
  -6  -4  13        3.93       11.72      9.73 o 
  -5  -4  13       37.41       32.83     10.01 o 
  -4  -4  13      270.81      259.65     13.62 o 
  -3  -4  13       40.24       40.24     11.78 o 
  -2  -4  13      154.75      169.59     12.92 o 
  -1  -4  13       43.74       60.94     11.44 o 
   0  -4  13       48.44       47.15     12.16 o 
   1  -4  13       77.18       82.53     11.31 o 
   2  -4  13        0.18        0.00      9.48 o 
   3  -4  13      218.58      202.59     11.94 o 
   4  -4  13       19.91       21.32      8.82 o 
   5  -4  13        6.61       21.90     13.23 o 
   6  -4  13        0.26        2.54     13.34 o 
  -9  -3  13       14.29       13.17     15.32 o 
  -8  -3  13        3.80        9.23     17.05 o 
  -7  -3  13      115.00      128.34     17.85 o 
  -6  -3  13       48.50       45.69     10.25 o 
  -5  -3  13      128.91      136.38     11.93 o 
  -4  -3  13       35.05       37.03     11.28 o 
  -3  -3  13       22.29       23.57     11.94 o 
  -2  -3  13       40.23       35.89     15.63 o 
  -1  -3  13      404.40      404.44     15.73 o 
   0  -3  13       17.18       20.64     11.82 o 
   1  -3  13        7.19        4.36      9.90 o 
   2  -3  13      119.90      122.34     11.27 o 
   3  -3  13        4.44       18.97     11.23 o 
   4  -3  13      151.30      149.89     15.60 o 
   5  -3  13       34.73       47.44     13.95 o 
   6  -3  13       10.33       10.78     11.42 o 
  -9  -2  13        4.84        0.00     16.45 o 
  -8  -2  13       19.98       19.64     17.37 o 
  -7  -2  13      299.99      288.68     21.66 o 
  -6  -2  13       45.50       39.49     15.54 o 
  -5  -2  13      246.47      251.13     20.50 o 
  -4  -2  13      136.02      141.54     14.70 o 
  -3  -2  13      129.08      119.28     12.60 o 
  -2  -2  13       26.30       17.21     11.22 o 
  -1  -2  13      618.91      649.14     18.96 o 
   0  -2  13       70.55       58.15     14.49 o 
   1  -2  13      207.73      204.98     16.71 o 
   2  -2  13       53.41       53.63     12.78 o 
   3  -2  13       82.18       74.41     12.35 o 
   4  -2  13        5.81       10.65     11.40 o 
   5  -2  13       92.93      102.60     14.94 o 
   6  -2  13       12.19       20.65     13.32 o 
  -9  -1  13       35.94       17.48     15.69 o 
  -8  -1  13       13.68        7.44     17.14 o 
  -7  -1  13      200.72      188.04     19.53 o 
  -6  -1  13       53.73       64.94     15.93 o 
  -5  -1  13        5.14        9.48     17.87 o 
  -4  -1  13      212.14      228.84     20.67 o 
  -3  -1  13      608.49      609.06     27.12 o 
  -2  -1  13       27.27       21.06     15.33 o 
  -1  -1  13      328.95      323.68     21.15 o 
   0  -1  13      508.08      504.26     22.89 o 
   1  -1  13      139.26      124.74     16.43 o 
   2  -1  13      106.62      108.98     13.66 o 
   3  -1  13       45.97       56.92     13.36 o 
   4  -1  13        1.43       10.60     11.58 o 
   5  -1  13       29.89       48.88     12.52 o 
   6  -1  13       50.31       46.92     13.92 o 
  -9   0  13       56.92       52.31     16.58 o 
  -8   0  13       51.54       42.92     16.32 o 
  -7   0  13      153.85      165.02     20.78 o 
  -6   0  13        3.38        0.00     14.59 o 
  -5   0  13        4.67        0.00     15.22 o 
  -4   0  13       15.44        0.00     15.69 o 
  -3   0  13      260.74      269.28     20.39 o 
  -2   0  13       67.81       70.70     17.96 o 
  -1   0  13       89.90       89.21     15.17 o 
   0   0  13      163.83      161.07     16.32 o 
   1   0  13      294.73      282.77     17.95 o 
   2   0  13       17.87       13.45     11.14 o 
   3   0  13       29.45       36.96     11.86 o 
   4   0  13        0.12        0.00     11.30 o 
   5   0  13       79.04       87.62     14.70 o 
   6   0  13      117.43      105.77     14.23 o 
  -9   1  13       84.65       93.22     19.35 o 
  -8   1  13       85.99       78.35     16.99 o 
  -7   1  13       20.04       22.53     17.89 o 
  -6   1  13      123.56      117.45     19.31 o 
  -5   1  13       12.74       10.15     17.18 o 
  -4   1  13      100.09       89.88     18.86 o 
  -3   1  13       69.66       86.07     18.86 o 
  -2   1  13      136.78      128.66     16.92 o 
  -1   1  13       23.99       28.54     13.86 o 
   0   1  13       13.80       22.04     12.81 o 
   1   1  13      165.97      145.40     14.70 o 
   2   1  13       72.04       65.37     12.26 o 
   3   1  13       19.61       22.46     13.04 o 
   4   1  13       10.97       11.79     11.64 o 
   5   1  13       53.43       42.85     13.86 o 
   6   1  13       36.33       38.15     14.14 o 
  -9   2  13       15.16       18.97     17.61 o 
  -8   2  13       32.37       42.35     18.10 o 
  -7   2  13        8.95       19.49     15.76 o 
  -6   2  13       11.97        0.00     14.92 o 
  -5   2  13       50.13       37.07     17.16 o 
  -4   2  13      195.21      170.47     17.87 o 
  -3   2  13      138.41      155.56     17.22 o 
  -2   2  13       34.47       22.18     15.63 o 
  -1   2  13      252.23      254.06     12.80 o 
   0   2  13       66.04       82.62     14.59 o 
   1   2  13      234.20      236.02     17.39 o 
   2   2  13      205.29      186.59     15.39 o 
   3   2  13       23.00       15.65     11.64 o 
   4   2  13       38.39       34.47     13.52 o 
   5   2  13       25.44       23.64     13.49 o 
  -9   3  13        3.73        0.00     16.53 o 
  -8   3  13        1.19        0.00     15.05 o 
  -7   3  13       85.22       92.77     19.12 o 
  -6   3  13       13.22       12.55     17.76 o 
  -5   3  13      162.94      187.70     18.75 o 
  -4   3  13       31.29        6.66     15.60 o 
  -3   3  13       77.22       60.81     16.21 o 
  -2   3  13      134.81      142.59     35.16 o 
  -1   3  13       56.97       45.71      9.09 o 
   0   3  13      150.76      131.21     10.70 o 
   1   3  13       44.78       50.21     10.06 o 
   2   3  13        0.67       14.51     11.17 o 
   3   3  13        9.04        0.00     12.87 o 
   4   3  13        3.53        0.13     11.23 o 
  -8   4  13       10.19        6.70     16.98 o 
  -7   4  13       80.99      106.46     19.29 o 
  -6   4  13       13.77       16.96     15.63 o 
  -5   4  13      188.90      236.60     21.34 o 
  -4   4  13        5.41       11.98     16.01 o 
  -3   4  13       77.00       72.89     10.94 o 
  -2   4  13      128.36      142.36     11.74 o 
  -1   4  13        9.17       22.83      9.45 o 
   0   4  13       45.60       44.89     10.09 o 
   1   4  13       86.49       91.04      9.99 o 
   2   4  13        2.70        2.91      8.97 o 
   3   4  13        6.44        8.88     13.08 o 
   4   4  13        1.94       18.17     13.66 o 
  -5   5  13      175.26      177.48     20.33 o 
  -4   5  13       26.64       36.22     12.23 o 
  -3   5  13        6.69        4.12     11.47 o 
  -2   5  13      127.59      139.87     12.53 o 
  -1   5  13       46.41       48.74     13.43 o 
   0   5  13        0.00        0.00     13.08 o 
   1   5  13       16.52       19.91      9.54 o 
   2   5  13       16.73       19.49      9.63 o 
   3   5  13        7.04       10.50     10.03 o 
  -5   6  13       44.10       33.73     20.43 o 
  -4   6  13      165.05      175.71     22.22 o 
  -3   6  13       11.87        0.00     17.52 o 
  -2   6  13      136.41      150.03     12.82 o 
  -1   6  13       75.98       77.76     11.11 o 
   0   6  13       45.87       33.00      9.90 o 
   1   6  13       24.72       27.50     11.99 o 
  -4   7  13       72.19      100.61     20.02 o 
  -3   7  13        0.19        0.00     18.08 o 
  -2   7  13       52.42       65.44     17.31 o 
  -1   7  13       35.70       21.47     17.44 o 
  -3 -10  14        9.98        0.00     15.02 o 
  -2 -10  14       14.88        0.00     15.13 o 
  -1 -10  14        7.56        0.00     16.64 o 
   0 -10  14        1.68        2.05     15.43 o 
   1 -10  14        4.81        0.00     14.59 o 
  -5  -9  14       17.50       29.25     15.30 o 
  -4  -9  14       17.59        9.94     15.11 o 
  -3  -9  14        8.96        0.52     15.07 o 
  -2  -9  14       27.79       15.37     15.63 o 
  -1  -9  14       25.81       35.59     16.43 o 
   0  -9  14        2.49       16.19     15.58 o 
   1  -9  14       11.10       18.45     15.11 o 
   2  -9  14       45.48       54.83     16.16 o 
   3  -9  14        3.44        2.56     14.92 o 
  -6  -8  14        2.24        4.51     10.38 o 
  -5  -8  14       45.57       27.93     14.91 o 
  -4  -8  14       37.47       50.37     15.76 o 
  -3  -8  14       71.25       45.42     15.86 o 
  -2  -8  14        1.30        0.00     15.20 o 
  -1  -8  14      214.17      208.36     19.55 o 
   0  -8  14       86.58       89.65     17.07 o 
   1  -8  14       56.06       72.31     16.38 o 
   2  -8  14      139.92      135.21     16.99 o 
   3  -8  14        0.25        0.00     13.80 o 
   4  -8  14        0.17        0.54     14.16 o 
  -7  -7  14       46.17       35.65     16.66 o 
  -6  -7  14       18.26       23.09     10.60 o 
  -5  -7  14        2.10       13.78     10.61 o 
  -4  -7  14       19.61       35.26     14.28 o 
  -3  -7  14        7.46       11.55     11.55 o 
  -2  -7  14        2.91        6.71      9.76 o 
  -1  -7  14      118.98      130.01     17.37 o 
   0  -7  14      180.66      191.64     18.65 o 
   1  -7  14       40.22       19.62     14.64 o 
   2  -7  14       32.84       24.62     14.42 o 
   3  -7  14      193.52      172.15     17.07 o 
   4  -7  14        0.50        0.00     13.67 o 
  -8  -6  14        8.89        0.00     15.88 o 
  -7  -6  14       30.29       46.84     17.09 o 
  -6  -6  14       83.46       88.60     13.11 o 
  -5  -6  14        8.54       10.13     10.15 o 
  -4  -6  14        6.02        0.66     10.30 o 
  -3  -6  14      110.15      136.68     12.18 o 
  -2  -6  14       38.42       34.73     10.23 o 
  -1  -6  14       86.30       89.68     11.71 o 
   0  -6  14        5.41        0.00     10.38 o 
   1  -6  14       50.22       26.54     12.06 o 
   2  -6  14      166.85      165.36     16.71 o 
   3  -6  14        2.42        0.00     13.26 o 
   4  -6  14        0.46        1.72     13.13 o 
  -8  -5  14       51.78       26.94     16.73 o 
  -7  -5  14        1.95        3.66     16.19 o 
  -6  -5  14       35.83       36.43     10.57 o 
  -5  -5  14      181.06      163.13     12.27 o 
  -4  -5  14        8.12       10.63     10.12 o 
  -3  -5  14      125.47      124.89     11.95 o 
  -2  -5  14        7.99        3.08      9.90 o 
  -1  -5  14      242.83      245.81     13.87 o 
   0  -5  14       57.10       77.80     11.37 o 
   1  -5  14        6.83        3.48      9.86 o 
   2  -5  14      257.80      258.82     13.50 o 
   3  -5  14       26.56       31.70     10.24 o 
   4  -5  14        1.87        0.00      9.75 o 
  -9  -4  14        5.47        9.08     15.41 o 
  -8  -4  14       54.95       25.26     15.35 o 
  -7  -4  14       41.14       31.53     15.69 o 
  -6  -4  14        9.97        8.57     10.28 o 
  -5  -4  14      224.85      236.49     13.29 o 
  -4  -4  14       53.82       57.09     11.52 o 
  -3  -4  14       53.00       58.58     10.89 o 
  -2  -4  14        4.38        9.73     14.04 o 
  -1  -4  14      467.67      445.88     21.07 o 
   0  -4  14       92.95       85.19     12.81 o 
   1  -4  14       16.37       19.23      9.98 o 
   2  -4  14      141.32      138.05     11.02 o 
   3  -4  14      140.08      171.15     11.62 o 
   4  -4  14        1.10        5.43     13.47 o 
   5  -4  14        0.15        0.00     12.85 o 
   6  -4  14       14.23       35.33     14.18 o 
  -9  -3  14        0.27        7.07     15.56 o 
  -8  -3  14       49.23       78.93     18.95 o 
  -7  -3  14       17.38       24.62     15.82 o 
  -6  -3  14      185.59      217.28     32.66 o 
  -5  -3  14      431.79      440.49     19.10 o 
  -4  -3  14       40.33       36.44     13.90 o 
  -3  -3  14       55.84       56.77     11.81 o 
  -2  -3  14       36.38       18.97     10.96 o 
  -1  -3  14       16.00       12.45     10.92 o 
   0  -3  14      142.90      125.58     11.60 o 
   1  -3  14       51.62       48.63     10.51 o 
   2  -3  14       13.81       19.07     13.66 o 
   3  -3  14      225.34      248.97     17.01 o 
   4  -3  14        7.98       21.42     11.73 o 
   5  -3  14       20.04       20.15     13.54 o 
   6  -3  14       35.31       45.80     14.76 o 
  -9  -2  14        7.16        3.75     17.13 o 
  -8  -2  14       27.64       49.49     18.43 o 
  -7  -2  14        1.05        0.00     15.37 o 
  -6  -2  14      651.64      595.61     28.37 o 
  -5  -2  14      111.39      108.12     17.05 o 
  -4  -2  14       53.12       26.94     15.76 o 
  -3  -2  14      169.58      151.81     20.09 o 
  -2  -2  14      257.87      253.50     21.83 o 
  -1  -2  14        4.12        0.00     14.49 o 
   0  -2  14       51.22       53.28     14.46 o 
   1  -2  14      210.39      191.03     16.30 o 
   2  -2  14       62.75       80.98     14.68 o 
   3  -2  14       94.02      109.67     15.15 o 
   4  -2  14       78.02       86.86     13.36 o 
   5  -2  14       26.11       26.15     12.33 o 
   6  -2  14       14.51       29.25     13.84 o 
  -9  -1  14        3.96       11.55     15.88 o 
  -8  -1  14       61.59       60.09     18.82 o 
  -7  -1  14        2.81        0.69     17.72 o 
  -6  -1  14      200.35      192.57     19.64 o 
  -5  -1  14      290.61      277.28     20.95 o 
  -4  -1  14      293.18      293.09     21.30 o 
  -3  -1  14      115.45      127.19     17.83 o 
  -2  -1  14      196.45      207.09     19.08 o 
  -1  -1  14       37.29       34.23     14.51 o 
   0  -1  14        5.29       16.51     13.34 o 
   1  -1  14      119.24      132.34     14.81 o 
   2  -1  14        0.11        0.00     11.12 o 
   3  -1  14        0.74        5.43     12.82 o 
   4  -1  14      250.66      247.98     17.29 o 
   5  -1  14       28.07       50.16     14.23 o 
  -9   0  14        0.62       16.66     16.12 o 
  -8   0  14       94.54       56.92     18.99 o 
  -7   0  14       35.81       34.06     16.88 o 
  -6   0  14      162.57      118.08     18.19 o 
  -5   0  14      328.11      330.43     23.73 o 
  -4   0  14        3.65        5.15     14.83 o 
  -3   0  14      224.59      222.87     19.38 o 
  -2   0  14       35.62       47.89     15.48 o 
  -1   0  14       31.98       36.81     14.05 o 
   0   0  14       32.31       40.01     13.21 o 
   1   0  14       65.08       96.95     13.73 o 
   2   0  14        0.14       16.04     11.83 o 
   3   0  14       24.29       16.94     11.79 o 
   4   0  14       69.07       78.95     13.62 o 
   5   0  14       45.10       28.02     12.50 o 
  -9   1  14       36.56       32.29     18.47 o 
  -8   1  14       75.74       84.43     19.64 o 
  -7   1  14       50.75       95.40     17.93 o 
  -6   1  14        3.77        0.00     15.20 o 
  -5   1  14      114.76      118.61     19.46 o 
  -4   1  14       62.75       66.00     17.65 o 
  -3   1  14       21.19       30.80     16.71 o 
  -2   1  14      741.00      755.59     29.23 o 
  -1   1  14       70.09       75.46     14.14 o 
   0   1  14        1.18        0.00     11.60 o 
   1   1  14        0.36        5.20     12.98 o 
   2   1  14      146.59      170.19     16.43 o 
   3   1  14       24.52       25.46     13.34 o 
   4   1  14      107.66      114.67     14.61 o 
   5   1  14       18.91       23.67     12.27 o 
  -8   2  14       27.97       25.61     16.47 o 
  -7   2  14       72.15       55.18     17.07 o 
  -6   2  14        4.40       11.27     17.82 o 
  -5   2  14        1.31        0.21     15.65 o 
  -4   2  14        6.43       13.26     14.44 o 
  -3   2  14      300.70      314.54     21.77 o 
  -2   2  14       38.03       31.66     13.66 o 
  -1   2  14      104.59      112.15     15.93 o 
   0   2  14      135.27      153.90     15.32 o 
   1   2  14       12.42        8.65      9.96 o 
   2   2  14      174.48      193.49     17.18 o 
   3   2  14        1.39        0.00     11.40 o 
   4   2  14       55.58       49.38     13.19 o 
  -8   3  14       17.52       15.11     18.13 o 
  -7   3  14       20.85       27.42     18.11 o 
  -6   3  14      116.83      133.21     20.99 o 
  -5   3  14        0.45        0.00     17.05 o 
  -4   3  14       27.25       52.07     17.24 o 
  -3   3  14      129.11      148.27     17.07 o 
  -2   3  14       22.25       47.42     13.99 o 
  -1   3  14       26.42       27.67     14.31 o 
   0   3  14       50.98       60.48     10.50 o 
   1   3  14       31.58       43.70     10.24 o 
   2   3  14      119.52      145.73     17.24 o 
   3   3  14        6.01        0.00     12.91 o 
   4   3  14       16.81       32.20     14.20 o 
  -7   4  14       25.96        2.03     18.02 o 
  -6   4  14       80.33      109.13     19.98 o 
  -5   4  14        0.24        0.00     14.61 o 
  -4   4  14       24.36       26.88     16.66 o 
  -3   4  14       47.88       45.42     16.43 o 
  -2   4  14        0.00       15.02     14.96 o 
  -1   4  14       80.12       85.88     10.84 o 
   0   4  14       52.44       47.50     10.54 o 
   1   4  14        8.25        0.00      9.01 o 
   2   4  14      121.91      121.87     11.78 o 
   3   4  14       21.50       46.55     10.50 o 
  -5   5  14        3.13       25.74     17.42 o 
  -4   5  14       44.16       55.48     17.16 o 
  -3   5  14       90.31       93.91     17.13 o 
  -2   5  14       13.70       14.20     21.39 o 
  -1   5  14      131.58      152.70     12.55 o 
   0   5  14       75.93       75.30     16.08 o 
   1   5  14        0.37        0.88     11.00 o 
  -3   6  14       85.43       73.97     19.10 o 
  -2   6  14        7.77       12.72     10.22 o 
  -1   6  14       14.00       20.49     10.17 o 
  -4  -9  15        6.36       20.54     15.67 o 
  -3  -9  15       60.66       40.91     16.14 o 
  -2  -9  15       16.76       33.15     16.25 o 
  -1  -9  15       11.28        0.00     15.60 o 
   0  -9  15       12.72        4.23     15.82 o 
   1  -9  15        4.56        0.00     14.85 o 
   2  -9  15       13.61        4.72     15.07 o 
  -5  -8  15        2.91        3.56     14.59 o 
  -4  -8  15        0.76        8.47     14.85 o 
  -3  -8  15      144.06      139.91     18.08 o 
  -2  -8  15       15.32       24.94     16.02 o 
  -1  -8  15        2.50        0.00     15.37 o 
   0  -8  15       14.46        9.59     15.18 o 
   1  -8  15      146.20      118.05     17.24 o 
   2  -8  15       17.04        9.70     14.31 o 
   3  -8  15        0.69        0.00     13.73 o 
  -6  -7  15       42.93       50.66     13.26 o 
  -5  -7  15       35.45       45.32     11.11 o 
  -4  -7  15       37.33       29.22     11.16 o 
  -3  -7  15       46.78       49.18     11.56 o 
  -2  -7  15       51.98       38.89     11.62 o 
  -1  -7  15        0.00        0.00     14.89 o 
   0  -7  15        3.80        0.00     14.40 o 
   1  -7  15        0.84       18.06     14.49 o 
   2  -7  15        0.10        8.34     13.94 o 
   3  -7  15        4.08        1.21     13.71 o 
   4  -7  15       12.93       38.95     14.79 o 
  -7  -6  15        4.87        0.00     15.78 o 
  -6  -6  15        1.07        0.17     10.02 o 
  -5  -6  15       26.31       16.24     12.03 o 
  -4  -6  15        0.21        0.72      9.94 o 
  -3  -6  15       22.70       15.23     21.36 o 
  -2  -6  15      158.69      153.57     13.09 o 
  -1  -6  15       18.15       25.34     11.14 o 
   0  -6  15        0.78        0.00     10.98 o 
   1  -6  15       44.32       63.47     11.77 o 
   2  -6  15        8.14        3.69     13.64 o 
   3  -6  15      177.36      176.53     17.16 o 
   4  -6  15        0.16        0.00     13.60 o 
  -8  -5  15        8.92        4.85     16.68 o 
  -7  -5  15       14.98        6.47     16.66 o 
  -6  -5  15       24.93       16.92     12.28 o 
  -5  -5  15       17.90        8.18     10.45 o 
  -4  -5  15       40.15       36.48     11.13 o 
  -3  -5  15        9.56        2.43     10.04 o 
  -2  -5  15       70.47       59.52     11.58 o 
  -1  -5  15        0.08        0.00     10.54 o 
   0  -5  15        0.08        0.00      9.89 o 
   1  -5  15       54.80       66.80     11.35 o 
   2  -5  15       34.83       39.01     10.81 o 
   3  -5  15       31.93       32.23     22.33 o 
   4  -5  15       10.05       16.94     10.11 o 
  -8  -4  15        2.04        0.00     14.79 o 
  -7  -4  15      135.94      103.14     19.44 o 
  -6  -4  15        7.28       17.18     15.12 o 
  -5  -4  15       77.52       58.93     14.07 o 
  -4  -4  15      150.18      156.94     14.83 o 
  -3  -4  15        0.05        0.00      9.88 o 
  -2  -4  15      112.10      119.18     12.18 o 
  -1  -4  15        0.71        9.19     16.29 o 
   0  -4  15        8.17       14.17     10.02 o 
   1  -4  15       48.95       50.73     16.59 o 
   2  -4  15       72.51       78.22     10.61 o 
   3  -4  15        0.02        0.30     14.29 o 
   4  -4  15       16.68       26.53     14.57 o 
   5  -4  15       30.68       50.27     13.30 o 
  -8  -3  15       13.86        6.92     15.35 o 
  -7  -3  15       14.27       27.93     17.78 o 
  -6  -3  15      124.57       97.30     18.02 o 
  -5  -3  15        4.19        0.00     10.21 o 
  -4  -3  15       42.73       50.14     10.60 o 
  -3  -3  15        2.17        0.00      9.90 o 
  -2  -3  15       10.27       10.19     10.85 o 
  -1  -3  15      315.36      317.13     15.00 o 
   0  -3  15       96.39       98.43     11.46 o 
   1  -3  15       82.20       96.45     15.13 o 
   2  -3  15       41.79       66.56     14.42 o 
   3  -3  15        0.01        0.00     13.71 o 
   4  -3  15       22.44       32.22     14.01 o 
   5  -3  15       15.90       21.38     13.79 o 
  -9  -2  15       27.73       43.99     16.98 o 
  -8  -2  15        6.61        0.00     17.14 o 
  -7  -2  15      115.48      114.22     18.77 o 
  -6  -2  15       28.83        0.00     15.32 o 
  -5  -2  15       12.41       45.61     18.32 o 
  -4  -2  15       79.85       82.30     18.26 o 
  -3  -2  15       18.40       33.50     16.90 o 
  -2  -2  15        2.93        7.63     16.53 o 
  -1  -2  15      327.74      285.60     20.00 o 
   0  -2  15      129.58      139.07     15.82 o 
   1  -2  15       16.44       21.38     13.00 o 
   2  -2  15       74.64       80.12     15.63 o 
   3  -2  15        0.77        0.00     11.77 o 
   4  -2  15       49.20       64.81     13.39 o 
   5  -2  15       69.02       64.55     13.45 o 
  -9  -1  15        0.49        0.00     17.35 o 
  -8  -1  15        1.47        0.00     17.68 o 
  -7  -1  15      192.54      211.55     22.95 o 
  -6  -1  15      103.49      122.15     20.50 o 
  -5  -1  15       45.41       11.51     18.30 o 
  -4  -1  15      185.77      196.90     20.97 o 
  -3  -1  15       17.23        7.91     16.45 o 
  -2  -1  15       75.92       82.62     15.82 o 
  -1  -1  15       71.52       77.88     16.45 o 
   0  -1  15       68.00       62.62     14.03 o 
   1  -1  15        3.11        8.38     12.76 o 
   2  -1  15       18.38       27.96     12.95 o 
   3  -1  15       11.33       24.81     12.55 o 
   4  -1  15        4.43       16.81     11.96 o 
   5  -1  15       13.82       30.20     14.05 o 
  -8   0  15        2.16       20.32     18.47 o 
  -7   0  15      373.40      377.55     25.07 o 
  -6   0  15      265.52      293.07     22.81 o 
  -5   0  15        2.72        0.00     15.73 o 
  -4   0  15      197.96      166.70     18.71 o 
  -3   0  15      124.58      130.10     17.29 o 
  -2   0  15      241.34      252.03     19.46 o 
  -1   0  15      257.50      274.45     19.03 o 
   0   0  15       34.32       51.77     15.35 o 
   1   0  15        0.49        0.00     13.88 o 
   2   0  15        3.33        0.00     13.47 o 
   3   0  15        1.05        2.35     13.56 o 
   4   0  15        2.86        8.06     13.28 o 
  -8   1  15       17.62       45.09     17.67 o 
  -7   1  15      109.63      135.47     21.19 o 
  -6   1  15      136.92      173.92     20.35 o 
  -5   1  15        7.53        0.00     15.41 o 
  -4   1  15      213.55      187.24     19.21 o 
  -3   1  15      221.84      246.60     19.92 o 
  -2   1  15       83.20      110.46     16.17 o 
  -1   1  15      141.68      145.58     16.21 o 
   0   1  15      137.96      131.03     15.39 o 
   1   1  15       53.99       31.45     14.61 o 
   2   1  15        2.62        2.87     12.22 o 
   3   1  15       13.41       39.75     14.20 o 
   4   1  15        1.18        5.24     13.32 o 
  -8   2  15        9.48        7.00     16.85 o 
  -7   2  15        0.44        0.00     17.96 o 
  -6   2  15       54.05       48.26     17.48 o 
  -5   2  15       69.45       73.87     17.40 o 
  -4   2  15      112.55      106.76     18.99 o 
  -3   2  15       32.06       47.94     15.45 o 
  -2   2  15        2.06       25.48     16.10 o 
  -1   2  15        5.21       16.34     14.63 o 
   0   2  15        6.17        4.09     12.72 o 
   1   2  15      226.00      245.83     18.99 o 
   2   2  15       21.44       30.58     12.89 o 
   3   2  15        5.09        0.00     11.79 o 
  -7   3  15       17.10        9.29     18.82 o 
  -6   3  15        9.81        5.47     18.62 o 
  -5   3  15       98.01      109.75     20.18 o 
  -4   3  15       68.40       80.83     18.62 o 
  -3   3  15        1.78        0.00     15.97 o 
  -2   3  15       60.79       78.31     17.03 o 
  -1   3  15        0.54        0.00     12.50 o 
   0   3  15       46.48       47.33     15.04 o 
   1   3  15       63.36       77.91     12.67 o 
   2   3  15        0.18        0.00      9.09 o 
  -6   4  15       17.45       18.92     18.80 o 
  -5   4  15      111.72      143.83     20.37 o 
  -4   4  15        6.78       27.33     17.03 o 
  -3   4  15        7.59       18.15     16.47 o 
  -2   4  15       45.85       70.89     16.77 o 
  -1   4  15        6.79        4.23     12.48 o 
   0   4  15        7.28       13.10     10.21 o 
   1   4  15      127.54      124.37     15.49 o 
  -5   5  15       56.16       52.12     18.73 o 
  -4   5  15        4.61        1.83     16.27 o 
  -3   5  15        8.23       40.37     16.45 o 
  -2   5  15       64.07       45.18     16.21 o 
  -1   5  15       58.27       39.51     11.11 o 
   0   5  15        0.09        0.00     10.12 o 
  -2  -9  16       25.22       22.39     16.14 o 
  -1  -9  16        3.71       14.76     16.14 o 
   0  -9  16        0.16        0.00     15.32 o 
  -4  -8  16       41.53       39.88     15.67 o 
  -3  -8  16        5.55       14.35     15.30 o 
  -2  -8  16       32.27       49.83     15.93 o 
  -1  -8  16        0.51        0.00     14.81 o 
   0  -8  16        1.21        0.00     14.51 o 
   1  -8  16        1.53        0.00     14.21 o 
   2  -8  16        3.45        0.00     14.20 o 
  -6  -7  16        3.61        5.61     20.49 o 
  -5  -7  16       33.34       18.61     10.88 o 
  -4  -7  16       88.37       94.15     12.37 o 
  -3  -7  16        2.07        0.00     10.68 o 
  -2  -7  16       31.35       29.14     11.69 o 
  -1  -7  16       73.45       78.63     16.49 o 
   0  -7  16       46.36       70.52     15.74 o 
   1  -7  16       63.63       55.89     15.33 o 
   2  -7  16        0.67        4.50     13.92 o 
   3  -7  16       19.34       15.43     14.29 o 
  -6  -6  16        9.15       17.01     10.50 o 
  -5  -6  16        0.59        0.00      9.76 o 
  -4  -6  16       17.01        9.99     10.39 o 
  -3  -6  16       97.59       99.82     13.55 o 
  -2  -6  16        0.54        0.00     10.96 o 
  -1  -6  16       80.49       67.91     13.41 o 
   0  -6  16       34.92       22.98     11.69 o 
   1  -6  16        3.86        0.00     11.27 o 
   2  -6  16      143.18      167.50     17.16 o 
   3  -6  16        0.26        0.00     13.36 o 
  -7  -5  16       31.55       45.85     16.38 o 
  -6  -5  16       68.01       84.01     18.84 o 
  -5  -5  16        5.57        7.15     10.71 o 
  -4  -5  16       32.80       32.55     10.70 o 
  -3  -5  16       99.17      101.37     17.99 o 
  -2  -5  16       16.73       13.99     10.67 o 
  -1  -5  16       78.81       62.57     11.95 o 
   0  -5  16        4.81        2.34     14.77 o 
   1  -5  16        0.20        0.00     10.45 o 
   2  -5  16       90.34       89.18     11.85 o 
   3  -5  16       33.60       45.40     11.05 o 
   4  -5  16        3.27        0.00     15.13 o 
  -7  -4  16       30.48       38.60     16.38 o 
  -6  -4  16       19.07       20.97     11.68 o 
  -5  -4  16      123.37      118.54     30.29 o 
  -4  -4  16        7.30        5.04     10.33 o 
  -3  -4  16      103.77       95.87     12.37 o 
  -2  -4  16       21.45       10.65     11.18 o 
  -1  -4  16      113.34      119.21     12.86 o 
   0  -4  16       27.64       43.09     11.40 o 
   1  -4  16        4.09       11.12     10.65 o 
   2  -4  16       51.59       57.62     16.43 o 
   3  -4  16      148.06      180.71     18.97 o 
   4  -4  16       23.76       47.10     15.45 o 
  -8  -3  16       53.69       32.87     18.65 o 
  -7  -3  16       32.41       15.46     16.23 o 
  -6  -3  16        0.34        0.00     17.70 o 
  -5  -3  16       41.44       33.91     18.47 o 
  -4  -3  16       10.30        2.43     17.31 o 
  -3  -3  16       27.75       16.65     11.11 o 
  -2  -3  16       42.15       22.40     15.60 o 
  -1  -3  16        0.45        2.07     16.79 o 
   0  -3  16      101.63       90.36     16.02 o 
   1  -3  16        4.69        1.14     15.07 o 
   2  -3  16       62.60       82.64     16.75 o 
   3  -3  16      226.80      255.74     19.89 o 
   4  -3  16        3.43        7.39     14.25 o 
  -8  -2  16        9.97        0.00     17.74 o 
  -7  -2  16        6.30       17.95     16.68 o 
  -6  -2  16       50.44       46.34     19.05 o 
  -5  -2  16        0.38        5.48     18.06 o 
  -4  -2  16       43.03       55.27     16.86 o 
  -3  -2  16      123.82       97.92     17.95 o 
  -2  -2  16       42.27       76.02     16.96 o 
  -1  -2  16       11.37       13.39     14.70 o 
   0  -2  16        3.15       16.58     13.95 o 
   1  -2  16       21.43       36.15     14.18 o 
   2  -2  16       72.38       92.36     15.17 o 
   3  -2  16       98.23      121.41     15.39 o 
   4  -2  16       36.51       43.82     14.91 o 
  -8  -1  16       58.03       40.87     19.42 o 
  -7  -1  16        0.07        9.66     16.47 o 
  -6  -1  16       97.84       97.08     20.58 o 
  -5  -1  16       42.20       23.52     16.71 o 
  -4  -1  16       13.01       25.11     16.38 o 
  -3  -1  16      499.68      505.13     27.40 o 
  -2  -1  16        0.95        7.67     17.09 o 
  -1  -1  16       55.02       50.35     15.46 o 
   0  -1  16        1.04        5.48     13.52 o 
   1  -1  16       43.02       43.97     15.86 o 
   2  -1  16       86.05       85.31     14.83 o 
   3  -1  16       28.75       45.33     14.96 o 
   4  -1  16       12.79       24.42     12.89 o 
  -8   0  16      166.64      171.85     22.81 o 
  -7   0  16       19.90       16.55     16.94 o 
  -6   0  16       79.12       95.34     19.03 o 
  -5   0  16       41.60       47.76     19.16 o 
  -4   0  16       52.82       53.22     16.64 o 
  -3   0  16      103.98       85.87     17.24 o 
  -2   0  16      215.88      229.57     19.89 o 
  -1   0  16       15.31       21.25     14.27 o 
   0   0  16        0.13       11.19     13.36 o 
   1   0  16       86.10       83.80     15.05 o 
   2   0  16       52.90       56.09     15.61 o 
   3   0  16        1.68       10.35     12.54 o 
  -7   1  16       18.97        0.00     19.01 o 
  -6   1  16        0.06       25.45     19.64 o 
  -5   1  16       66.18       83.70     18.24 o 
  -4   1  16        2.63       17.35     17.85 o 
  -3   1  16       15.76        3.95     17.29 o 
  -2   1  16       49.22       34.01     17.35 o 
  -1   1  16       83.29       99.26     17.63 o 
   0   1  16       42.90       45.61     14.14 o 
   1   1  16        5.78       28.39     13.73 o 
   2   1  16        5.64       13.00     12.91 o 
   3   1  16        5.52       10.80     12.55 o 
  -7   2  16       70.41       65.33     20.30 o 
  -6   2  16        2.52        0.00     18.90 o 
  -5   2  16       20.08       12.26     16.81 o 
  -4   2  16       63.73       51.73     18.56 o 
  -3   2  16      109.63      118.10     19.57 o 
  -2   2  16      140.47      122.17     17.37 o 
  -1   2  16       34.55       53.26     14.77 o 
   0   2  16       10.71       20.46     13.56 o 
   1   2  16       15.72       21.01     13.23 o 
   2   2  16        0.19        6.49     14.18 o 
  -6   3  16       21.20        0.00     19.21 o 
  -5   3  16       11.47        6.81     16.10 o 
  -4   3  16        6.23       30.44     17.61 o 
  -3   3  16       54.42       48.80     17.78 o 
  -2   3  16       24.19       19.98     16.57 o 
  -1   3  16       59.35       83.93     16.92 o 
   0   3  16       91.54       95.23     15.32 o 
   1   3  16       29.92       22.01     13.19 o 
  -5   4  16        0.11        5.13     18.02 o 
  -4   4  16       12.83        0.91     17.14 o 
  -3   4  16        3.82        0.00     16.32 o 
  -2   4  16       49.64       49.10     17.01 o 
  -1   4  16       41.17       53.39     14.57 o 
   0   4  16      112.91      141.40     17.93 o 
  -3  -8  17       46.17       40.35     15.99 o 
  -2  -8  17       29.75       27.81     15.84 o 
  -1  -8  17       28.85       20.61     15.93 o 
   0  -8  17        0.70        0.00     14.91 o 
  -5  -7  17       42.74       43.35     11.70 o 
  -4  -7  17       14.57        2.39     10.61 o 
  -3  -7  17       18.38       18.28     11.38 o 
  -2  -7  17        2.03       22.07     15.22 o 
  -1  -7  17        0.70        1.01     14.94 o 
   0  -7  17       26.16       34.72     15.56 o 
   1  -7  17       28.95       30.86     14.91 o 
  -6  -6  17        5.23        4.23     11.62 o 
  -5  -6  17       29.67       36.56     11.40 o 
  -4  -6  17        0.28        0.00     10.90 o 
  -3  -6  17        0.21        0.00     11.12 o 
  -2  -6  17       96.33      105.60     13.17 o 
  -1  -6  17        5.09        0.00     24.30 o 
   0  -6  17        4.63       11.81     11.70 o 
   1  -6  17        2.97       13.88     14.31 o 
   2  -6  17        0.66       18.15     14.31 o 
  -6  -5  17        1.56       17.60     10.43 o 
  -5  -5  17       86.59       76.38     11.57 o 
  -4  -5  17       29.05       33.03     11.11 o 
  -3  -5  17        2.45        0.00     10.88 o 
  -2  -5  17      139.26      138.45     13.52 o 
  -1  -5  17       27.24       23.79     12.56 o 
   0  -5  17        0.49        0.00     18.21 o 
   1  -5  17       66.58       65.02     11.88 o 
   2  -5  17       21.68       32.91     11.52 o 
   3  -5  17       24.04       23.95     16.94 o 
  -7  -4  17       99.06       86.43     20.32 o 
  -6  -4  17       18.12       13.33     12.42 o 
  -5  -4  17        1.30       11.54     11.01 o 
  -4  -4  17       61.30       48.73     11.82 o 
  -3  -4  17       58.39       69.46     11.78 o 
  -2  -4  17      122.75      106.58     12.90 o 
  -1  -4  17       62.92       61.72     12.26 o 
   0  -4  17       33.62       37.60     11.65 o 
   1  -4  17      126.63      147.82     19.64 o 
   2  -4  17       86.66       95.53     18.02 o 
   3  -4  17        0.94        0.00     15.24 o 
  -7  -3  17       10.40       21.02     19.03 o 
  -6  -3  17       31.44        7.26     18.04 o 
  -5  -3  17        1.32        0.00     15.76 o 
  -4  -3  17       78.78       86.80     19.79 o 
  -3  -3  17       14.96        0.00     15.58 o 
  -2  -3  17      102.49      101.13     20.24 o 
  -1  -3  17      104.00      107.53     19.81 o 
   0  -3  17       42.07       49.14     16.14 o 
   1  -3  17      108.46      146.35     19.01 o 
   2  -3  17       74.20      111.48     17.67 o 
   3  -3  17        7.03       16.06     13.73 o 
  -7  -2  17       14.68        6.53     18.26 o 
  -6  -2  17       33.28       15.32     18.64 o 
  -5  -2  17        0.11       10.30     16.75 o 
  -4  -2  17      171.67      203.54     22.78 o 
  -3  -2  17       18.72       11.77     16.21 o 
  -2  -2  17      198.08      224.68     22.46 o 
  -1  -2  17       70.77       75.09     18.58 o 
   0  -2  17        5.56        0.00     15.99 o 
   1  -2  17      187.97      193.06     18.52 o 
   2  -2  17       52.61       84.77     16.86 o 
   3  -2  17        0.94       12.46     14.77 o 
  -7  -1  17      146.60      131.87     20.04 o 
  -6  -1  17       59.73       57.83     18.13 o 
  -5  -1  17        6.39        0.00     16.14 o 
  -4  -1  17      110.63      113.31     20.69 o 
  -3  -1  17       18.19        4.94     16.06 o 
  -2  -1  17      223.70      236.75     22.26 o 
  -1  -1  17       93.91      101.11     17.35 o 
   0  -1  17        6.05        0.00     13.90 o 
   1  -1  17      157.44      164.72     18.92 o 
   2  -1  17       84.64      113.10     17.46 o 
   3  -1  17       11.50       21.42     15.18 o 
  -7   0  17      107.88       90.70     19.08 o 
  -6   0  17      113.86      121.37     21.75 o 
  -5   0  17        5.13        1.87     16.58 o 
  -4   0  17       17.71       49.68     17.09 o 
  -3   0  17       11.76       20.48     18.13 o 
  -2   0  17       28.54       47.53     18.26 o 
  -1   0  17        0.79       18.15     15.09 o 
   0   0  17       99.02       75.70     15.82 o 
   1   0  17       26.84       38.02     14.20 o 
   2   0  17       33.80       27.14     15.54 o 
  -6   1  17      181.45      178.21     21.56 o 
  -5   1  17        0.08       15.07     19.07 o 
  -4   1  17        0.56        0.00     15.73 o 
  -3   1  17      123.81      109.90     18.11 o 
  -2   1  17        8.79       11.49     15.04 o 
  -1   1  17       11.76       17.80     14.85 o 
   0   1  17        0.96       17.78     15.61 o 
   1   1  17       26.39       48.99     16.06 o 
   2   1  17        1.62        5.13     13.34 o 
  -6   2  17      193.49      201.12     24.21 o 
  -5   2  17        1.91        2.82     18.80 o 
  -4   2  17        3.33       32.09     16.51 o 
  -3   2  17      110.63      117.75     20.00 o 
  -2   2  17       98.63      111.52     17.57 o 
  -1   2  17        2.28        0.00     15.63 o 
   0   2  17       17.67       45.01     14.57 o 
   1   2  17        0.19        6.36     13.71 o 
  -4   3  17        0.04        0.00     17.67 o 
  -3   3  17       63.83       75.55     17.35 o 
  -2   3  17       21.94       40.24     15.67 o 
  -1   3  17       16.37       10.58     14.16 o 
  -3  -7  18        0.01        0.00     11.57 o 
  -2  -7  18       26.61       19.23     15.78 o 
  -1  -7  18        0.27        0.00     15.15 o 
  -4  -6  18       38.94       24.65     11.59 o 
  -3  -6  18       35.04       43.11     12.14 o 
  -2  -6  18       15.25       16.10     14.89 o 
  -1  -6  18        8.89       11.03     11.82 o 
   0  -6  18        0.02        2.21     19.08 o 
   1  -6  18        2.79       12.26     14.66 o 
  -5  -5  18        4.18        8.82     10.65 o 
  -4  -5  18       32.89       47.17     37.29 o 
  -3  -5  18       56.39       58.71     11.83 o 
  -2  -5  18       38.31       22.82     11.44 o 
  -1  -5  18        2.05        1.71     11.46 o 
   0  -5  18       22.02       14.21     14.19 o 
   1  -5  18        2.71        0.50     11.09 o 
  -6  -4  18       16.56        6.53     16.53 o 
  -5  -4  18        4.64        0.00     15.71 o 
  -4  -4  18       29.98       51.71     30.41 o 
  -3  -4  18        6.93       10.41     11.47 o 
  -2  -4  18       16.23       13.45     22.53 o 
  -1  -4  18        0.94       10.20     18.80 o 
   0  -4  18       57.75       50.48     19.25 o 
   1  -4  18        1.84        2.72     15.04 o 
   2  -4  18        8.92       19.20     16.90 o 
  -6  -3  18        2.66        0.00     17.85 o 
  -5  -3  18       16.92       12.87     16.64 o 
  -4  -3  18       52.15       29.03     16.66 o 
  -3  -3  18      107.22      116.54     19.03 o 
  -2  -3  18        1.81        8.38     16.38 o 
  -1  -3  18        3.76       10.45     16.25 o 
   0  -3  18       90.48      122.02     18.45 o 
   1  -3  18        0.21        4.66     14.64 o 
   2  -3  18        0.05        4.31     14.36 o 
  -6  -2  18        5.68        0.00     18.67 o 
  -5  -2  18        0.79        0.00     16.06 o 
  -4  -2  18       27.68       18.51     16.70 o 
  -3  -2  18      154.22      145.62     21.32 o 
  -2  -2  18       24.49       19.57     18.67 o 
  -1  -2  18       11.98        1.40     17.55 o 
   0  -2  18       79.73       96.17     17.14 o 
   1  -2  18        5.04       14.23     14.70 o 
  -6  -1  18        8.24       20.50     19.68 o 
  -5  -1  18        0.13        0.00     18.47 o 
  -4  -1  18       27.69       29.08     18.95 o 
  -3  -1  18      109.61      138.61     21.14 o 
  -2  -1  18       37.57       31.47     16.79 o 
  -1  -1  18        1.09       10.33     15.56 o 
   0  -1  18       28.46       51.24     17.46 o 
   1  -1  18       72.01       66.19     16.06 o 
  -6   0  18        0.63        0.00     19.03 o 
  -5   0  18        0.24        2.97     19.01 o 
  -4   0  18       58.84       74.41     20.02 o 
  -3   0  18       59.79       62.31     19.38 o 
  -2   0  18       10.00        0.84     15.71 o 
  -1   0  18        0.28        5.19     14.94 o 
   0   0  18        5.45        0.00     14.49 o 
   1   0  18       45.93       59.47     17.18 o 
  -5   1  18       34.67       34.98     19.77 o 
  -4   1  18       23.13       40.74     17.24 o 
  -3   1  18        3.23        3.77     17.98 o 
  -2   1  18       70.69       79.99     17.55 o 
  -1   1  18      123.01      145.53     19.79 o 
   0   1  18       51.03       44.17     16.98 o 
  -3   2  18        0.68        0.00     15.93 o 
  -2   2  18       42.12       58.28     16.94 o 
  -3  -5  19        0.10        0.00     11.79 o 
  -2  -5  19        6.48        0.00     11.88 o 
  -1  -5  19       30.51       38.78     14.77 o 
  -4  -4  19        2.24        8.56     18.82 o 
  -3  -4  19        1.48        0.00     17.89 o 
  -2  -4  19       35.70       27.89     19.25 o 
  -1  -4  19        1.24       15.00     19.53 o 
  -4  -3  19       51.66       46.73     19.72 o 
  -3  -3  19       31.06       11.81     16.64 o 
  -2  -3  19       55.51       62.01     18.17 o 
  -1  -3  19       23.10       35.28     19.18 o 
   0  -3  19        7.55        9.92     18.21 o 
  -4  -2  19      121.48      118.76     19.92 o 
  -3  -2  19       14.40        0.00     16.40 o 
  -2  -2  19       66.39       54.75     18.11 o 
  -1  -2  19       18.13       11.96     15.91 o 
   0  -2  19        1.63        1.75     17.50 o 
  -4  -1  19       62.54      112.92     21.49 o 
  -3  -1  19       14.63       22.24     18.93 o 
  -2  -1  19       34.21       38.65     19.07 o 
  -1  -1  19        4.87       22.12     16.51 o 
                                                 
